# Supplementary material for: A prognostic signature for lung adenocarcinoma by five genes associated with chemotherapy in lung adenocarcinoma
Source: Clin Respir J. 2023 Dec 10;17(12):1349–60. doi: 10.1111/crj.13723 (PMC10730453; doi:10.1111/crj.13723)
Supplement: Supplementary file 1 — Table S1. The drug sensitivity geneset in GDSC database. [file CRJ-17-1349-s002.xlsx]

## Sheet: LUAD_ANOVA_Wed Nov 24 07_20_39 
Table S1 The drug sensitivity geneset in GDSC database
drug_name	drug_id	drug_target	target_pathway	feature_name	n_feature_pos	n_feature_neg	ic50_effect_size	log_ic50_mean_pos	log_ic50_mean_neg	log_max_conc_tested	log_max_conc_tested_2	feature_ic50_t_pval	feature_delta_mean_ic50	feature_pos_ic50_var	feature_neg_ic50_var	feature_pval	tissue_pval	msi_pval	fdr	tissue_type	screening set
Camptothecin	1003	TOP1	DNA replication	ARID1A_mut	3	51	0.20894	-1.15339	-1.51611			0.799304	0.362716	2.1479	1.71745	0.726486			73.4532	LUAD	GDSC2
Camptothecin	1003	TOP1	DNA replication	EGFR_mut	6	48	0.157628	-1.25274	-1.52636			0.636999	0.273615	1.21264	1.78248	0.717315			73.4532	LUAD	GDSC2
Camptothecin	1003	TOP1	DNA replication	KRAS_mut	18	36	0.263457	-1.79881	-1.34453			0.372375	-0.454277	1.75595	1.7087	0.365643			70.8109	LUAD	GDSC2
Camptothecin	1003	TOP1	DNA replication	NF1_mut	3	51	0.0224	-1.53272	-1.49379			0.980929	-0.0389317	2.48082	1.70158	0.970067			80.8389	LUAD	GDSC2
Camptothecin	1003	TOP1	DNA replication	SMARCA4_mut	12	42	0.237112	-1.17703	-1.58708			0.507442	0.410049	1.89305	1.68271	0.472073			70.8109	LUAD	GDSC2
Camptothecin	1003	TOP1	DNA replication	STK11_mut	8	46	0.233973	-1.84113	-1.43592			0.493939	-0.405204	1.44151	1.77274	0.543999			73.4532	LUAD	GDSC2
Camptothecin	1003	TOP1	DNA replication	SVEP1_mut	3	51	1.02574	0.141495	-1.59227			0.226402	1.73377	1.76269	1.68731	0.0901822			70.8109	LUAD	GDSC2
Camptothecin	1003	TOP1	DNA replication	TP53_mut	43	11	0.167419	-1.55509	-1.26479			0.623478	-0.290298	1.73971	1.70958	0.622339			73.4532	LUAD	GDSC2
Camptothecin	1003	TOP1	DNA replication	cnaLUAD1	33	21	0.241853	-1.65826	-1.24091			0.39505	-0.417351	1.70146	1.76363	0.390247			70.8109	LUAD	GDSC2
Camptothecin	1003	TOP1	DNA replication	cnaLUAD2	5	49	0.386882	-0.889743	-1.55781			0.485647	0.66807	1.89772	1.71179	0.413664			70.8109	LUAD	GDSC2
Camptothecin	1003	TOP1	DNA replication	cnaLUAD3	10	44	0.0401211	-1.55277	-1.48304			0.911828	-0.0697236	1.77052	1.73091	0.909262			79.4197	LUAD	GDSC2
Camptothecin	1003	TOP1	DNA replication	cnaLUAD5	4	50	0.312559	-1.99722	-1.45585			0.655949	-0.541362	2.16455	1.70198	0.550107			73.4532	LUAD	GDSC2
Camptothecin	1003	TOP1	DNA replication	cnaLUAD6	4	50	0.199131	-1.17594	-1.52156			0.781311	0.345611	2.2435	1.69958	0.703113			73.4532	LUAD	GDSC2
Camptothecin	1003	TOP1	DNA replication	cnaLUAD7	4	50	0.640174	-0.480435	-1.5772			0.303706	1.09676	1.75421	1.71068	0.223485			70.8109	LUAD	GDSC2
Camptothecin	1003	TOP1	DNA replication	cnaLUAD10	7	47	0.136035	-1.29039	-1.52657			0.735296	0.236179	1.65368	1.74664	0.73839			73.4532	LUAD	GDSC2
Camptothecin	1003	TOP1	DNA replication	cnaLUAD11	10	44	0.658728	-0.593257	-1.70111			0.0712788	1.10786	1.60207	1.69802	0.0656685			70.8109	LUAD	GDSC2
Camptothecin	1003	TOP1	DNA replication	cnaLUAD12	4	50	0.724669	-2.64095	-1.40435			0.0297407	-1.23659	0.732322	1.74852	0.169058			70.8109	LUAD	GDSC2
Camptothecin	1003	TOP1	DNA replication	cnaLUAD13	6	48	0.24449	-1.11939	-1.54303			0.611562	0.423639	1.84237	1.72067	0.574756			73.4532	LUAD	GDSC2
Camptothecin	1003	TOP1	DNA replication	cnaLUAD14	6	48	0.0698194	-1.60379	-1.48247			0.845547	-0.121319	1.33273	1.77526	0.872528			79.3208	LUAD	GDSC2
Camptothecin	1003	TOP1	DNA replication	cnaLUAD15	5	49	0.420884	-0.837243	-1.56317			0.398224	0.725927	1.66636	1.72955	0.37412			70.8109	LUAD	GDSC2
Camptothecin	1003	TOP1	DNA replication	cnaLUAD16	6	48	0.388024	-0.90106	-1.57032			0.262689	0.669256	1.2078	1.77092	0.374327			70.8109	LUAD	GDSC2
Camptothecin	1003	TOP1	DNA replication	cnaLUAD17	4	50	0.847278	-2.8259	-1.38956			4.3122e-05	-1.43634	0.315705	1.74462	0.109021			70.8109	LUAD	GDSC2
Camptothecin	1003	TOP1	DNA replication	cnaLUAD18	6	48	0.0810415	-1.37079	-1.5116			0.8681	0.140806	1.89592	1.71974	0.852266			79.3208	LUAD	GDSC2
Camptothecin	1003	TOP1	DNA replication	cnaLUAD19	5	49	0.157012	-1.74331	-1.47071			0.748046	-0.272601	1.70515	1.73874	0.739393			73.4532	LUAD	GDSC2
Camptothecin	1003	TOP1	DNA replication	cnaLUAD21	7	47	0.194456	-1.20244	-1.53967			0.633956	0.337227	1.6733	1.742	0.633255			73.4532	LUAD	GDSC2
Camptothecin	1003	TOP1	DNA replication	cnaLUAD22	7	47	0.507933	-2.25297	-1.38321			0.0511009	-0.869763	0.842637	1.795	0.215544			70.8109	LUAD	GDSC2
Camptothecin	1003	TOP1	DNA replication	cnaLUAD23	4	50	0.404908	-2.1438	-1.44413			0.108374	-0.699675	0.596954	1.77396	0.439367			70.8109	LUAD	GDSC2
Camptothecin	1003	TOP1	DNA replication	cnaLUAD25	3	51	0.183212	-1.19549	-1.51363			0.839662	0.31814	2.37989	1.70568	0.759016			73.4532	LUAD	GDSC2
Camptothecin	1003	TOP1	DNA replication	cnaLUAD27	13	41	0.321246	-1.91579	-1.36284			0.343681	-0.55295	1.81895	1.69086	0.317522			70.8109	LUAD	GDSC2
Camptothecin	1003	TOP1	DNA replication	cnaLUAD28	9	45	0.437305	-0.871133	-1.62092			0.348829	0.749786	2.16929	1.61821	0.2365			70.8109	LUAD	GDSC2
Camptothecin	1003	TOP1	DNA replication	cnaLUAD29	8	46	0.0354786	-1.44343	-1.50509			0.922256	0.0616584	1.58146	1.76099	0.926563			79.4197	LUAD	GDSC2
Camptothecin	1003	TOP1	DNA replication	cnaLUAD30	7	47	0.495275	-2.23464	-1.38594			0.305356	-0.8487	1.9334	1.68281	0.227033			70.8109	LUAD	GDSC2
Camptothecin	1003	TOP1	DNA replication	cnaLUAD31	4	50	1.2329	0.388744	-1.64673			0.024952	2.03547	1.09699	1.67896	0.0213912			64.1736	LUAD	GDSC2
Camptothecin	1003	TOP1	DNA replication	cnaLUAD32	3	51	0.445003	-0.769397	-1.53869			0.45479	0.769296	1.4365	1.73941	0.457202			70.8109	LUAD	GDSC2
Camptothecin	1003	TOP1	DNA replication	cnaLUAD34	17	37	0.28424	-1.16048	-1.65009			0.299962	0.489611	1.4708	1.82329	0.336491			70.8109	LUAD	GDSC2
Camptothecin	1003	TOP1	DNA replication	cnaLUAD35	4	50	0.493502	-0.708562	-1.55895			0.276067	0.850384	1.25548	1.74774	0.346636			70.8109	LUAD	GDSC2
Vinblastine	1004	Microtubule destabiliser	Mitosis	ARID1A_mut	3	48	0.818619	-0.340152	-2.38096			0.116827	2.0408	1.44949	2.52785	0.175215			14.6013	LUAD	GDSC2
Vinblastine	1004	Microtubule destabiliser	Mitosis	EGFR_mut	5	46	0.016275	-2.2982	-2.25685			0.978027	-0.0413488	3.07252	2.48785	0.972569			28.605	LUAD	GDSC2
Vinblastine	1004	Microtubule destabiliser	Mitosis	KRAS_mut	18	33	0.482548	-3.03311	-1.83971			0.111267	-1.19341	2.51311	2.45164	0.105993			12.1655	LUAD	GDSC2
Vinblastine	1004	Microtubule destabiliser	Mitosis	SMARCA4_mut	11	40	0.227641	-2.71247	-2.13673			0.458576	-0.575738	2.11671	2.62448	0.506863			25.3432	LUAD	GDSC2
Vinblastine	1004	Microtubule destabiliser	Mitosis	STK11_mut	8	43	0.736053	-3.78193	-1.97793			0.104255	-1.804	2.63609	2.41867	0.0617812			10.2969	LUAD	GDSC2
Vinblastine	1004	Microtubule destabiliser	Mitosis	SVEP1_mut	3	48	0.487367	-1.10341	-2.33325			0.48179	1.22985	2.46762	2.5258	0.416786			21.9361	LUAD	GDSC2
Vinblastine	1004	Microtubule destabiliser	Mitosis	TP53_mut	40	11	0.295035	-2.42136	-1.67745			0.372791	-0.743906	2.5667	2.3364	0.390389			21.6883	LUAD	GDSC2
Vinblastine	1004	Microtubule destabiliser	Mitosis	cnaLUAD1	31	20	0.0785443	-2.18271	-2.38211			0.772905	0.199402	2.77307	2.1165	0.785345			25.7841	LUAD	GDSC2
Vinblastine	1004	Microtubule destabiliser	Mitosis	cnaLUAD2	5	46	0.788344	-0.50391	-2.45189			0.0709244	1.94798	1.79555	2.52227	0.100473			12.1655	LUAD	GDSC2
Vinblastine	1004	Microtubule destabiliser	Mitosis	cnaLUAD3	9	42	0.181678	-2.64009	-2.17965			0.662378	-0.460435	2.85661	2.46656	0.623085			25.7841	LUAD	GDSC2
Vinblastine	1004	Microtubule destabiliser	Mitosis	cnaLUAD5	4	47	0.461161	-3.33213	-2.16974			0.306384	-1.16239	1.84293	2.55854	0.380258			21.6883	LUAD	GDSC2
Vinblastine	1004	Microtubule destabiliser	Mitosis	cnaLUAD6	4	47	0.200663	-1.79179	-2.30083			0.566861	0.509047	1.47346	2.59106	0.701707			25.7841	LUAD	GDSC2
Vinblastine	1004	Microtubule destabiliser	Mitosis	cnaLUAD7	4	47	0.726844	-0.591925	-2.40295			0.190151	1.81102	2.14442	2.51261	0.169153			14.6013	LUAD	GDSC2
Vinblastine	1004	Microtubule destabiliser	Mitosis	cnaLUAD10	6	45	0.132972	-1.9631	-2.30062			0.768616	0.337516	2.52906	2.53928	0.760935			25.7841	LUAD	GDSC2
Vinblastine	1004	Microtubule destabiliser	Mitosis	cnaLUAD11	9	42	0.760476	-0.735096	-2.58787			0.0352461	1.85277	2.07453	2.50083	0.0437092			10.2969	LUAD	GDSC2
Vinblastine	1004	Microtubule destabiliser	Mitosis	cnaLUAD12	3	48	0.210938	-1.75716	-2.29239			0.641568	0.535235	1.6523	2.56832	0.724525			25.7841	LUAD	GDSC2
Vinblastine	1004	Microtubule destabiliser	Mitosis	cnaLUAD13	5	46	0.153096	-2.61136	-2.22282			0.768802	-0.388546	2.66643	2.52619	0.746475			25.7841	LUAD	GDSC2
Vinblastine	1004	Microtubule destabiliser	Mitosis	cnaLUAD14	6	45	0.462375	-3.28567	-2.12427			0.353932	-1.1614	2.69017	2.49074	0.2926			18.2926	LUAD	GDSC2
Vinblastine	1004	Microtubule destabiliser	Mitosis	cnaLUAD15	5	46	0.564316	-0.986279	-2.39945			0.274431	1.41318	2.43671	2.51014	0.236526			18.1943	LUAD	GDSC2
Vinblastine	1004	Microtubule destabiliser	Mitosis	cnaLUAD16	5	46	0.934511	-0.200605	-2.48485			0.151694	2.28425	2.87116	2.40272	0.0528083			10.2969	LUAD	GDSC2
Vinblastine	1004	Microtubule destabiliser	Mitosis	cnaLUAD17	4	47	0.107631	-2.51281	-2.23947			0.70449	-0.273336	1.14649	2.60465	0.837141			25.7841	LUAD	GDSC2
Vinblastine	1004	Microtubule destabiliser	Mitosis	cnaLUAD18	6	45	0.101017	-2.48724	-2.23073			0.699015	-0.256509	1.2589	2.64584	0.817172			25.7841	LUAD	GDSC2
Vinblastine	1004	Microtubule destabiliser	Mitosis	cnaLUAD19	5	46	0.143354	-2.5891	-2.22523			0.797488	-0.363869	2.87948	2.50568	0.762089			25.7841	LUAD	GDSC2
Vinblastine	1004	Microtubule destabiliser	Mitosis	cnaLUAD21	5	46	0.525087	-1.07261	-2.39007			0.351808	1.31746	2.73466	2.48798	0.270251			18.2926	LUAD	GDSC2
Vinblastine	1004	Microtubule destabiliser	Mitosis	cnaLUAD22	6	45	0.0954261	-2.04709	-2.28942			0.715564	0.242326	1.26419	2.64571	0.827122			25.7841	LUAD	GDSC2
Vinblastine	1004	Microtubule destabiliser	Mitosis	cnaLUAD23	4	47	0.843341	-4.1847	-2.09718			0.123237	-2.08752	1.99294	2.50353	0.111826			12.1655	LUAD	GDSC2
Vinblastine	1004	Microtubule destabiliser	Mitosis	cnaLUAD25	3	48	0.633024	-0.764394	-2.35444			0.0611615	1.59005	0.903075	2.55794	0.292682			18.2926	LUAD	GDSC2
Vinblastine	1004	Microtubule destabiliser	Mitosis	cnaLUAD27	13	38	0.506111	-3.19562	-1.94114			0.162019	-1.25449	2.77682	2.37396	0.121655			12.1655	LUAD	GDSC2
Vinblastine	1004	Microtubule destabiliser	Mitosis	cnaLUAD28	8	43	0.22181	-2.73445	-2.17281			0.596971	-0.561646	2.69441	2.50403	0.567204			25.7841	LUAD	GDSC2
Vinblastine	1004	Microtubule destabiliser	Mitosis	cnaLUAD29	6	45	0.0821412	-2.44498	-2.23636			0.895881	-0.208617	3.62879	2.38471	0.850875			25.7841	LUAD	GDSC2
Vinblastine	1004	Microtubule destabiliser	Mitosis	cnaLUAD30	6	45	0.83892	-4.0739	-2.01918			0.0137147	-2.05472	1.4106	2.54055	0.0593723			10.2969	LUAD	GDSC2
Vinblastine	1004	Microtubule destabiliser	Mitosis	cnaLUAD31	4	47	1.10482	0.214747	-2.4716			0.0385378	2.68635	1.66155	2.47337	0.0389864			10.2969	LUAD	GDSC2
Vinblastine	1004	Microtubule destabiliser	Mitosis	cnaLUAD34	14	37	0.175732	-1.93803	-2.38308			0.595925	0.445052	2.69522	2.4712	0.577994			25.7841	LUAD	GDSC2
Vinblastine	1004	Microtubule destabiliser	Mitosis	cnaLUAD35	3	48	2.16285	2.32916	-2.54779			0.00432508	4.87694	1.06503	2.29183	0.000667227			0.667227	LUAD	GDSC2
Cisplatin	1005	DNA crosslinker	DNA replication	ARID1A_mut	3	48	0.535496	5.36417	4.38232			0.507957	0.981851	2.1152	1.82058	0.372621			43.5961	LUAD	GDSC2
Cisplatin	1005	DNA crosslinker	DNA replication	EGFR_mut	5	46	0.752321	5.66303	4.30714			0.0863567	1.35589	1.33839	1.83785	0.11655			43.5961	LUAD	GDSC2
Cisplatin	1005	DNA crosslinker	DNA replication	KRAS_mut	18	33	0.376523	3.99709	4.6817			0.205465	-0.684609	1.80338	1.82609	0.204837			43.5961	LUAD	GDSC2
Cisplatin	1005	DNA crosslinker	DNA replication	SMARCA4_mut	11	40	0.176679	4.18461	4.51033			0.676159	-0.325719	2.36877	1.68269	0.606131			50.1454	LUAD	GDSC2
Cisplatin	1005	DNA crosslinker	DNA replication	STK11_mut	8	43	0.246178	4.05796	4.51117			0.480318	-0.453204	1.55627	1.88423	0.525569			45.7016	LUAD	GDSC2
Cisplatin	1005	DNA crosslinker	DNA replication	SVEP1_mut	3	48	0.478619	5.26737	4.38837			0.313235	0.879003	1.14259	1.86034	0.425143			43.5961	LUAD	GDSC2
Cisplatin	1005	DNA crosslinker	DNA replication	TP53_mut	40	11	0.256959	4.33821	4.81049			0.43331	-0.472282	1.87462	1.68743	0.45401			43.5961	LUAD	GDSC2
Cisplatin	1005	DNA crosslinker	DNA replication	cnaLUAD1	31	20	0.113772	4.52242	4.31244			0.688374	0.209985	1.90143	1.75399	0.693321			51.3571	LUAD	GDSC2
Cisplatin	1005	DNA crosslinker	DNA replication	cnaLUAD2	5	46	0.133016	4.66168	4.41599			0.758133	0.245696	1.57815	1.86915	0.778768			54.1397	LUAD	GDSC2
Cisplatin	1005	DNA crosslinker	DNA replication	cnaLUAD3	9	42	0.261698	4.04371	4.52501			0.484861	-0.481295	1.81123	1.84451	0.479558			43.5961	LUAD	GDSC2
Cisplatin	1005	DNA crosslinker	DNA replication	cnaLUAD5	4	47	0.531914	3.54338	4.51639			0.480128	-0.973008	2.39267	1.78635	0.312148			43.5961	LUAD	GDSC2
Cisplatin	1005	DNA crosslinker	DNA replication	cnaLUAD6	4	47	0.0774199	4.30821	4.4513			0.878708	-0.143088	1.66379	1.8596	0.882445			54.1397	LUAD	GDSC2
Cisplatin	1005	DNA crosslinker	DNA replication	cnaLUAD7	4	47	0.580449	5.41665	4.35696			0.147968	1.05968	1.09482	1.86336	0.270526			43.5961	LUAD	GDSC2
Cisplatin	1005	DNA crosslinker	DNA replication	cnaLUAD10	6	45	0.0446775	4.36721	4.44979			0.913479	-0.082583	1.65929	1.8687	0.918543			54.1397	LUAD	GDSC2
Cisplatin	1005	DNA crosslinker	DNA replication	cnaLUAD11	9	42	0.433038	5.09017	4.30077			0.231291	0.789406	1.67643	1.85019	0.244121			43.5961	LUAD	GDSC2
Cisplatin	1005	DNA crosslinker	DNA replication	cnaLUAD12	3	48	0.860438	2.97396	4.53171			5.14387e-07	-1.55774	0.0596293	1.84848	0.154592			43.5961	LUAD	GDSC2
Cisplatin	1005	DNA crosslinker	DNA replication	cnaLUAD13	5	46	0.0473143	4.36119	4.44865			0.905141	-0.0874572	1.44098	1.88038	0.920375			54.1397	LUAD	GDSC2
Cisplatin	1005	DNA crosslinker	DNA replication	cnaLUAD14	6	45	0.361978	3.85378	4.51825			0.255214	-0.664473	1.14811	1.89811	0.408958			43.5961	LUAD	GDSC2
Cisplatin	1005	DNA crosslinker	DNA replication	cnaLUAD15	5	46	0.625777	5.46518	4.32865			0.156717	1.13653	1.4288	1.84669	0.19003			43.5961	LUAD	GDSC2
Cisplatin	1005	DNA crosslinker	DNA replication	cnaLUAD16	5	46	0.717433	5.60894	4.31302			0.217182	1.29592	1.95091	1.79292	0.134047			43.5961	LUAD	GDSC2
Cisplatin	1005	DNA crosslinker	DNA replication	cnaLUAD17	4	47	0.953788	2.86807	4.57386			0.000786187	-1.70579	0.531076	1.84084	0.073148			43.5961	LUAD	GDSC2
Cisplatin	1005	DNA crosslinker	DNA replication	cnaLUAD18	6	45	0.0911174	4.29152	4.45988			0.842549	-0.168366	1.87597	1.84456	0.834809			54.1397	LUAD	GDSC2
Cisplatin	1005	DNA crosslinker	DNA replication	cnaLUAD19	5	46	0.478096	3.65116	4.52583			0.275851	-0.874666	1.49455	1.85633	0.314951			43.5961	LUAD	GDSC2
Cisplatin	1005	DNA crosslinker	DNA replication	cnaLUAD21	5	46	0.337612	5.00007	4.37921			0.589639	0.620869	2.32042	1.78995	0.4768			43.5961	LUAD	GDSC2
Cisplatin	1005	DNA crosslinker	DNA replication	cnaLUAD22	6	45	0.366606	3.84638	4.51923			0.434052	-0.672848	1.85757	1.8328	0.403036			43.5961	LUAD	GDSC2
Cisplatin	1005	DNA crosslinker	DNA replication	cnaLUAD23	4	47	0.254844	4.00697	4.47693			0.617922	-0.469964	1.64211	1.85653	0.626818			50.1454	LUAD	GDSC2
Cisplatin	1005	DNA crosslinker	DNA replication	cnaLUAD25	3	48	0.104756	4.25787	4.45146			0.917298	-0.193592	2.8379	1.79384	0.861			54.1397	LUAD	GDSC2
Cisplatin	1005	DNA crosslinker	DNA replication	cnaLUAD27	13	38	0.236839	4.11565	4.55106			0.477292	-0.435418	1.88799	1.8221	0.464572			43.5961	LUAD	GDSC2
Cisplatin	1005	DNA crosslinker	DNA replication	cnaLUAD28	8	43	0.279797	4.87385	4.35937			0.516235	0.514475	2.00976	1.80867	0.470885			43.5961	LUAD	GDSC2
Cisplatin	1005	DNA crosslinker	DNA replication	cnaLUAD29	6	45	0.190399	4.75003	4.39875			0.711513	0.351288	2.11798	1.81139	0.663248			51.0191	LUAD	GDSC2
Cisplatin	1005	DNA crosslinker	DNA replication	cnaLUAD30	6	45	0.573022	3.52155	4.56254			0.130521	-1.041	1.3475	1.86253	0.193479			43.5961	LUAD	GDSC2
Cisplatin	1005	DNA crosslinker	DNA replication	cnaLUAD31	4	47	0.84733	5.84614	4.32041			0.147676	1.52573	1.58549	1.81378	0.110185			43.5961	LUAD	GDSC2
Cisplatin	1005	DNA crosslinker	DNA replication	cnaLUAD34	14	37	0.0731447	4.34203	4.47717			0.807011	-0.135142	1.68164	1.90397	0.816646			54.1397	LUAD	GDSC2
Cisplatin	1005	DNA crosslinker	DNA replication	cnaLUAD35	3	48	1.1177	6.31831	4.32268			0.0590021	1.99562	1.03346	1.81056	0.0663233			43.5961	LUAD	GDSC2
Cytarabine	1006	Antimetabolite	Other	ARID1A_mut	3	48	1.22129	4.56245	2.33017			0.0673033	2.23228	1.19786	1.84986	0.0455151			66.6358	LUAD	GDSC2
Cytarabine	1006	Antimetabolite	Other	EGFR_mut	5	46	0.198448	2.80179	2.42449			0.658084	0.377308	1.68397	1.91942	0.675285			98.1012	LUAD	GDSC2
Cytarabine	1006	Antimetabolite	Other	KRAS_mut	18	33	0.257583	2.14649	2.63329			0.38681	-0.486804	1.90224	1.8833	0.383652			98.1012	LUAD	GDSC2
Cytarabine	1006	Antimetabolite	Other	SMARCA4_mut	11	40	0.205366	2.15581	2.54553			0.644825	-0.389723	2.59121	1.67423	0.549151			98.1012	LUAD	GDSC2
Cytarabine	1006	Antimetabolite	Other	STK11_mut	8	43	0.486119	1.69319	2.60441			0.254719	-0.911227	1.96881	1.85831	0.212739			80.3681	LUAD	GDSC2
Cytarabine	1006	Antimetabolite	Other	SVEP1_mut	3	48	0.137678	2.70816	2.44606			0.851966	0.262098	2.11641	1.89412	0.818009			98.1012	LUAD	GDSC2
Cytarabine	1006	Antimetabolite	Other	TP53_mut	40	11	0.0396392	2.44519	2.52069			0.914534	-0.0754919	1.85796	2.07595	0.907787			98.1012	LUAD	GDSC2
Cytarabine	1006	Antimetabolite	Other	cnaLUAD1	31	20	0.153394	2.34723	2.63856			0.565414	-0.291326	2.12957	1.46341	0.595184			98.1012	LUAD	GDSC2
Cytarabine	1006	Antimetabolite	Other	cnaLUAD2	5	46	0.44419	3.21776	2.37927			0.247165	0.838485	1.31834	1.93017	0.350158			98.1012	LUAD	GDSC2
Cytarabine	1006	Antimetabolite	Other	cnaLUAD3	9	42	0.209896	2.78963	2.39116			0.477234	0.398472	1.3618	1.9863	0.570318			98.1012	LUAD	GDSC2
Cytarabine	1006	Antimetabolite	Other	cnaLUAD5	4	47	0.0418499	2.53493	2.45522			0.910933	0.0797078	1.22136	1.94083	0.936286			98.1012	LUAD	GDSC2
Cytarabine	1006	Antimetabolite	Other	cnaLUAD6	4	47	0.220554	2.07503	2.49437			0.654283	-0.419331	1.63383	1.91741	0.673815			98.1012	LUAD	GDSC2
Cytarabine	1006	Antimetabolite	Other	cnaLUAD7	4	47	0.350168	3.07333	2.4094			0.562005	0.663923	2.0006	1.88899	0.504543			98.1012	LUAD	GDSC2
Cytarabine	1006	Antimetabolite	Other	cnaLUAD10	6	45	0.0569254	2.55713	2.44872			0.900926	0.108409	1.92874	1.90162	0.896328			98.1012	LUAD	GDSC2
Cytarabine	1006	Antimetabolite	Other	cnaLUAD11	9	42	0.489309	3.21548	2.2999			0.15769	0.915574	1.60614	1.9186	0.188983			80.3681	LUAD	GDSC2
Cytarabine	1006	Antimetabolite	Other	cnaLUAD12	3	48	0.413595	1.72365	2.50759			0.557945	-0.783936	1.92922	1.89397	0.490351			98.1012	LUAD	GDSC2
Cytarabine	1006	Antimetabolite	Other	cnaLUAD13	5	46	0.447183	3.22276	2.37873			0.16967	0.844035	1.06131	1.94396	0.34695			98.1012	LUAD	GDSC2
Cytarabine	1006	Antimetabolite	Other	cnaLUAD14	6	45	0.259322	2.02722	2.51938			0.495044	-0.492157	1.52337	1.93583	0.553472			98.1012	LUAD	GDSC2
Cytarabine	1006	Antimetabolite	Other	cnaLUAD15	5	46	0.91109	3.97016	2.29749			0.000115972	1.67267	0.495696	1.91005	0.0587963			66.6358	LUAD	GDSC2
Cytarabine	1006	Antimetabolite	Other	cnaLUAD16	5	46	1.01209	4.12366	2.2808			0.00884384	1.84285	1.00091	1.87646	0.0365759			66.6358	LUAD	GDSC2
Cytarabine	1006	Antimetabolite	Other	cnaLUAD17	4	47	0.0477443	2.37768	2.46861			0.916861	-0.0909325	1.53289	1.92632	0.927336			98.1012	LUAD	GDSC2
Cytarabine	1006	Antimetabolite	Other	cnaLUAD18	6	45	0.188717	2.77803	2.41927			0.623191	0.358766	1.56004	1.93604	0.666037			98.1012	LUAD	GDSC2
Cytarabine	1006	Antimetabolite	Other	cnaLUAD19	5	46	0.0256138	2.41747	2.46626			0.944882	-0.0487862	1.36995	1.94511	0.956842			98.1012	LUAD	GDSC2
Cytarabine	1006	Antimetabolite	Other	cnaLUAD21	5	46	0.31982	3.00836	2.40203			0.241453	0.606327	0.87041	1.96121	0.500219			98.1012	LUAD	GDSC2
Cytarabine	1006	Antimetabolite	Other	cnaLUAD22	6	45	0.010397	2.47895	2.45915			0.98484	0.0198034	2.35179	1.84709	0.981012			98.1012	LUAD	GDSC2
Cytarabine	1006	Antimetabolite	Other	cnaLUAD23	4	47	0.117255	2.25576	2.47898			0.760483	-0.223225	1.25327	1.93861	0.822818			98.1012	LUAD	GDSC2
Cytarabine	1006	Antimetabolite	Other	cnaLUAD25	3	48	0.150777	2.7316	2.44459			0.796189	0.287003	1.65267	1.91344	0.801053			98.1012	LUAD	GDSC2
Cytarabine	1006	Antimetabolite	Other	cnaLUAD27	13	38	0.0660496	2.36778	2.49353			0.826736	-0.125753	1.69542	1.9668	0.837983			98.1012	LUAD	GDSC2
Cytarabine	1006	Antimetabolite	Other	cnaLUAD28	8	43	0.0814874	2.59228	2.43714			0.8439	0.155141	2.00967	1.88566	0.833271			98.1012	LUAD	GDSC2
Cytarabine	1006	Antimetabolite	Other	cnaLUAD29	6	45	0.628402	3.49577	2.32357			0.168822	1.1722	1.72987	1.88014	0.154575			80.3681	LUAD	GDSC2
Cytarabine	1006	Antimetabolite	Other	cnaLUAD30	6	45	0.566234	1.5259	2.58622			0.0902712	-1.06032	1.1751	1.936	0.198718			80.3681	LUAD	GDSC2
Cytarabine	1006	Antimetabolite	Other	cnaLUAD31	4	47	0.919221	4.02606	2.32832			0.0546913	1.69774	1.18648	1.88198	0.083817			71.2445	LUAD	GDSC2
Cytarabine	1006	Antimetabolite	Other	cnaLUAD34	14	37	0.200288	2.73711	2.35718			0.513653	0.37992	1.78517	1.93562	0.52624			98.1012	LUAD	GDSC2
Cytarabine	1006	Antimetabolite	Other	cnaLUAD35	3	48	0.891662	4.02455	2.36378			0.0623519	1.66077	0.909929	1.89248	0.140472			80.3681	LUAD	GDSC2
Docetaxel	1007	Microtubule stabiliser	Mitosis	ARID1A_mut	3	48	0.938309	-2.30292	-3.79147			7.5928e-08	1.48854	0.0259714	1.6198	0.121305			72.7831	LUAD	GDSC2
Docetaxel	1007	Microtubule stabiliser	Mitosis	EGFR_mut	5	46	0.181689	-3.96999	-3.67498			0.664057	-0.295006	1.33074	1.64721	0.701286			83.3384	LUAD	GDSC2
Docetaxel	1007	Microtubule stabiliser	Mitosis	KRAS_mut	18	33	0.147884	-3.85911	-3.61925			0.640949	-0.23986	1.86277	1.47813	0.616035			82.5947	LUAD	GDSC2
Docetaxel	1007	Microtubule stabiliser	Mitosis	SMARCA4_mut	11	40	0.0481729	-3.64248	-3.7208			0.8771	0.0783205	1.40382	1.67802	0.888058			83.3384	LUAD	GDSC2
Docetaxel	1007	Microtubule stabiliser	Mitosis	STK11_mut	8	43	0.721842	-4.65991	-3.52604			0.0551819	-1.13387	1.32854	1.60763	0.0667983			66.7983	LUAD	GDSC2
Docetaxel	1007	Microtubule stabiliser	Mitosis	SVEP1_mut	3	48	0.133801	-3.49923	-3.7167			0.900662	0.217469	2.65236	1.56675	0.823046			83.3384	LUAD	GDSC2
Docetaxel	1007	Microtubule stabiliser	Mitosis	TP53_mut	40	11	0.360507	-3.82893	-3.24928			0.319688	-0.579645	1.59076	1.67288	0.294838			80.4102	LUAD	GDSC2
Docetaxel	1007	Microtubule stabiliser	Mitosis	cnaLUAD1	31	20	0.0200682	-3.69111	-3.72374			0.944133	0.0326323	1.64733	1.59193	0.944501			83.3384	LUAD	GDSC2
Docetaxel	1007	Microtubule stabiliser	Mitosis	cnaLUAD2	5	46	0.548596	-2.91018	-3.79018			0.139589	0.879996	1.03472	1.64519	0.249654			76.5753	LUAD	GDSC2
Docetaxel	1007	Microtubule stabiliser	Mitosis	cnaLUAD3	9	42	0.176383	-3.46825	-3.7544			0.683311	0.286153	1.91433	1.559	0.633226			82.5947	LUAD	GDSC2
Docetaxel	1007	Microtubule stabiliser	Mitosis	cnaLUAD5	4	47	0.167299	-3.95436	-3.68259			0.771005	-0.271767	1.66259	1.62192	0.749419			83.3384	LUAD	GDSC2
Docetaxel	1007	Microtubule stabiliser	Mitosis	cnaLUAD6	4	47	0.0643793	-3.60744	-3.71212			0.827141	0.104674	0.776472	1.66632	0.902133			83.3384	LUAD	GDSC2
Docetaxel	1007	Microtubule stabiliser	Mitosis	cnaLUAD7	4	47	0.628623	-2.77554	-3.78292			0.304032	1.00737	1.61048	1.60199	0.233251			76.5753	LUAD	GDSC2
Docetaxel	1007	Microtubule stabiliser	Mitosis	cnaLUAD10	6	45	0.0699263	-3.6036	-3.71728			0.873464	0.113681	1.57212	1.6317	0.872839			83.3384	LUAD	GDSC2
Docetaxel	1007	Microtubule stabiliser	Mitosis	cnaLUAD11	9	42	0.780544	-2.70369	-3.91824			0.0346315	1.21455	1.35998	1.59147	0.0386547			57.982	LUAD	GDSC2
Docetaxel	1007	Microtubule stabiliser	Mitosis	cnaLUAD12	3	48	0.0975051	-3.8531	-3.69458			0.873148	-0.158515	1.48779	1.63132	0.87053			83.3384	LUAD	GDSC2
Docetaxel	1007	Microtubule stabiliser	Mitosis	cnaLUAD13	5	46	0.228502	-4.03825	-3.66756			0.705897	-0.370689	1.99531	1.58486	0.62966			82.5947	LUAD	GDSC2
Docetaxel	1007	Microtubule stabiliser	Mitosis	cnaLUAD14	6	45	0.379981	-4.24491	-3.63177			0.312314	-0.613143	1.24952	1.64991	0.386222			82.4138	LUAD	GDSC2
Docetaxel	1007	Microtubule stabiliser	Mitosis	cnaLUAD15	5	46	0.755311	-2.62406	-3.82128			0.240144	1.19722	1.91769	1.55206	0.115141			72.7831	LUAD	GDSC2
Docetaxel	1007	Microtubule stabiliser	Mitosis	cnaLUAD16	5	46	0.426529	-3.08348	-3.77134			0.384369	0.687866	1.52422	1.62034	0.36948			82.4138	LUAD	GDSC2
Docetaxel	1007	Microtubule stabiliser	Mitosis	cnaLUAD17	4	47	0.257259	-3.31933	-3.73664			0.61728	0.417306	1.45614	1.63236	0.623563			82.5947	LUAD	GDSC2
Docetaxel	1007	Microtubule stabiliser	Mitosis	cnaLUAD18	6	45	0.332048	-3.23028	-3.76706			0.426881	0.536774	1.43777	1.63563	0.448526			82.4138	LUAD	GDSC2
Docetaxel	1007	Microtubule stabiliser	Mitosis	cnaLUAD19	5	46	0.0339008	-3.65419	-3.70931			0.95174	0.055125	1.85708	1.60392	0.942901			83.3384	LUAD	GDSC2
Docetaxel	1007	Microtubule stabiliser	Mitosis	cnaLUAD21	5	46	0.345194	-3.20035	-3.75864			0.508034	0.558286	1.66535	1.61297	0.467011			82.4138	LUAD	GDSC2
Docetaxel	1007	Microtubule stabiliser	Mitosis	cnaLUAD22	6	45	0.214317	-3.39716	-3.74481			0.580608	0.34765	1.34297	1.65087	0.62413			82.5947	LUAD	GDSC2
Docetaxel	1007	Microtubule stabiliser	Mitosis	cnaLUAD23	4	47	0.609516	-4.60483	-3.62723			0.0368651	-0.977598	0.609018	1.64805	0.247561			76.5753	LUAD	GDSC2
Docetaxel	1007	Microtubule stabiliser	Mitosis	cnaLUAD25	3	48	0.741594	-2.58647	-3.77375			0.160351	1.18728	0.992629	1.62182	0.218643			76.5753	LUAD	GDSC2
Docetaxel	1007	Microtubule stabiliser	Mitosis	cnaLUAD27	13	38	0.196452	-3.94103	-3.62278			0.60508	-0.31825	1.9985	1.47653	0.543752			82.5947	LUAD	GDSC2
Docetaxel	1007	Microtubule stabiliser	Mitosis	cnaLUAD28	8	43	0.302728	-4.11637	-3.62717			0.342589	-0.489207	1.20315	1.67493	0.435521			82.4138	LUAD	GDSC2
Docetaxel	1007	Microtubule stabiliser	Mitosis	cnaLUAD29	6	45	0.0938807	-3.83855	-3.68595			0.850738	-0.152592	1.81158	1.60285	0.829877			83.3384	LUAD	GDSC2
Docetaxel	1007	Microtubule stabiliser	Mitosis	cnaLUAD30	6	45	0.19138	-3.97796	-3.66736			0.565906	-0.310599	1.11716	1.67076	0.661623			82.7029	LUAD	GDSC2
Docetaxel	1007	Microtubule stabiliser	Mitosis	cnaLUAD31	4	47	0.599575	-2.81729	-3.77936			0.0679493	0.962078	0.725094	1.64571	0.255251			76.5753	LUAD	GDSC2
Docetaxel	1007	Microtubule stabiliser	Mitosis	cnaLUAD34	14	37	0.253419	-3.4069	-3.81629			0.424273	0.409382	1.59837	1.62155	0.4232			82.4138	LUAD	GDSC2
Docetaxel	1007	Microtubule stabiliser	Mitosis	cnaLUAD35	3	48	1.91502	-1.04088	-3.87035			5.14297e-06	2.82947	0.346367	1.50693	0.00229151			6.87453	LUAD	GDSC2
Gefitinib	1010	EGFR	EGFR signaling	ARID1A_mut	3	48	0.752019	4.19255	2.76432			0.0857143	1.42823	0.898523	1.93031	0.212337			92.3067	LUAD	GDSC2
Gefitinib	1010	EGFR	EGFR signaling	EGFR_mut	5	46	1.92703	-0.0474839	3.16309			0.0592221	-3.21057	2.76573	1.53056	0.000158959			0.540461	LUAD	GDSC2
Gefitinib	1010	EGFR	EGFR signaling	KRAS_mut	18	33	0.718756	3.69538	2.3863			0.00760895	1.30908	1.29983	2.04495	0.0177747			30.217	LUAD	GDSC2
Gefitinib	1010	EGFR	EGFR signaling	SMARCA4_mut	11	40	0.0344043	2.9004	2.83401			0.880473	0.0663898	0.944383	2.10946	0.91992			97.9404	LUAD	GDSC2
Gefitinib	1010	EGFR	EGFR signaling	STK11_mut	8	43	0.127186	2.64161	2.88679			0.647444	-0.245182	1.20412	2.02335	0.742568			97.9404	LUAD	GDSC2
Gefitinib	1010	EGFR	EGFR signaling	SVEP1_mut	3	48	0.369314	3.51652	2.80657			0.10426	0.709954	0.465193	1.96048	0.537757			92.3067	LUAD	GDSC2
Gefitinib	1010	EGFR	EGFR signaling	TP53_mut	40	11	0.376154	3.00299	2.28593			0.398553	0.71706	1.69416	2.57154	0.274617			92.3067	LUAD	GDSC2
Gefitinib	1010	EGFR	EGFR signaling	cnaLUAD1	31	20	0.112817	2.93358	2.71619			0.70181	0.217383	1.85828	2.03043	0.695762			97.9404	LUAD	GDSC2
Gefitinib	1010	EGFR	EGFR signaling	cnaLUAD2	5	46	0.148535	2.59004	2.8764			0.776449	-0.286366	2.03582	1.91806	0.753772			97.9404	LUAD	GDSC2
Gefitinib	1010	EGFR	EGFR signaling	cnaLUAD3	9	42	0.300276	3.32234	2.74675			0.470652	0.57559	2.1411	1.86998	0.417607			92.3067	LUAD	GDSC2
Gefitinib	1010	EGFR	EGFR signaling	cnaLUAD5	4	47	0.363816	3.49219	2.79353			0.194468	0.698658	0.785008	1.97182	0.488157			92.3067	LUAD	GDSC2
Gefitinib	1010	EGFR	EGFR signaling	cnaLUAD6	4	47	0.426096	3.60103	2.78427			0.0768891	0.816762	0.60138	1.9724	0.417266			92.3067	LUAD	GDSC2
Gefitinib	1010	EGFR	EGFR signaling	cnaLUAD7	4	47	0.570487	3.85076	2.76302			0.14189	1.08774	1.10044	1.94772	0.278733			92.3067	LUAD	GDSC2
Gefitinib	1010	EGFR	EGFR signaling	cnaLUAD10	6	45	0.0823133	2.70821	2.86701			0.871984	-0.158798	2.20765	1.89496	0.850566			97.9404	LUAD	GDSC2
Gefitinib	1010	EGFR	EGFR signaling	cnaLUAD11	9	42	0.612038	1.90204	3.0511			0.219778	-1.14906	2.50292	1.72921	0.102045			86.7385	LUAD	GDSC2
Gefitinib	1010	EGFR	EGFR signaling	cnaLUAD12	3	48	0.643592	4.00362	2.77612			0.107467	1.2275	0.857202	1.93938	0.284791			92.3067	LUAD	GDSC2
Gefitinib	1010	EGFR	EGFR signaling	cnaLUAD13	5	46	0.0196533	2.88254	2.84461			0.961002	0.0379281	1.52693	1.96168	0.966879			99.168	LUAD	GDSC2
Gefitinib	1010	EGFR	EGFR signaling	cnaLUAD14	6	45	0.316794	2.31178	2.91987			0.444365	-0.608091	1.69343	1.94355	0.469527			92.3067	LUAD	GDSC2
Gefitinib	1010	EGFR	EGFR signaling	cnaLUAD15	5	46	0.288463	2.34812	2.9027			0.669993	-0.554584	2.65192	1.8438	0.542981			92.3067	LUAD	GDSC2
Gefitinib	1010	EGFR	EGFR signaling	cnaLUAD16	5	46	0.874123	1.37759	3.00819			0.120326	-1.6306	1.84408	1.8673	0.069427			78.684	LUAD	GDSC2
Gefitinib	1010	EGFR	EGFR signaling	cnaLUAD17	4	47	0.489281	3.7108	2.77493			0.18475	0.935871	1.07163	1.95507	0.352132			92.3067	LUAD	GDSC2
Gefitinib	1010	EGFR	EGFR signaling	cnaLUAD18	6	45	0.00455521	2.85609	2.84729			0.992435	0.00879106	2.06667	1.91373	0.99168			99.168	LUAD	GDSC2
Gefitinib	1010	EGFR	EGFR signaling	cnaLUAD19	5	46	0.224234	2.45891	2.89066			0.765179	-0.431749	2.97613	1.80265	0.636056			97.9404	LUAD	GDSC2
Gefitinib	1010	EGFR	EGFR signaling	cnaLUAD21	5	46	0.0464692	2.92921	2.83954			0.913622	0.0896718	1.64119	1.95329	0.921792			97.9404	LUAD	GDSC2
Gefitinib	1010	EGFR	EGFR signaling	cnaLUAD22	6	45	0.116651	3.04682	2.82186			0.811477	0.224959	2.10061	1.90794	0.789517			97.9404	LUAD	GDSC2
Gefitinib	1010	EGFR	EGFR signaling	cnaLUAD23	4	47	0.124837	3.07022	2.82944			0.801609	0.240781	1.69202	1.9432	0.811576			97.9404	LUAD	GDSC2
Gefitinib	1010	EGFR	EGFR signaling	cnaLUAD25	3	48	0.0883294	2.68793	2.85835			0.724115	-0.170428	0.62123	1.96591	0.882618			97.9404	LUAD	GDSC2
Gefitinib	1010	EGFR	EGFR signaling	cnaLUAD27	13	38	0.233845	3.18279	2.73391			0.503654	0.448878	2.11158	1.853	0.470205			92.3067	LUAD	GDSC2
Gefitinib	1010	EGFR	EGFR signaling	cnaLUAD28	8	43	0.146212	3.08589	2.80413			0.538134	0.281759	0.919448	2.04734	0.705786			97.9404	LUAD	GDSC2
Gefitinib	1010	EGFR	EGFR signaling	cnaLUAD29	6	45	0.0828607	2.70728	2.86714			0.816375	-0.159853	1.46102	1.97537	0.849585			97.9404	LUAD	GDSC2
Gefitinib	1010	EGFR	EGFR signaling	cnaLUAD30	6	45	0.416052	3.55027	2.75474			0.0990252	0.795532	0.831737	1.99824	0.34312			92.3067	LUAD	GDSC2
Gefitinib	1010	EGFR	EGFR signaling	cnaLUAD31	4	47	0.342659	2.24157	2.89997			0.577444	-0.658394	2.07132	1.91124	0.513686			92.3067	LUAD	GDSC2
Gefitinib	1010	EGFR	EGFR signaling	cnaLUAD34	14	37	0.28386	2.45417	2.99747			0.329406	-0.543302	1.63606	2.00489	0.370074			92.3067	LUAD	GDSC2
Gefitinib	1010	EGFR	EGFR signaling	cnaLUAD35	3	48	0.628863	3.97778	2.77774			0.214679	1.20004	1.19389	1.93283	0.29583			92.3067	LUAD	GDSC2
Navitoclax	1011	BCL2	BCL-XL	BCL-W	Apoptosis regulation	ARID1A_mut	3	48	0.715637	1.85435	2.95375			0.0760947	-1.0994	0.665236	1.56259	0.234945			31.4701	LUAD	GDSC2
Navitoclax	1011	BCL2	BCL-XL	BCL-W	Apoptosis regulation	EGFR_mut	5	46	0.698932	3.85037	2.78459			0.282498	1.06577	1.89386	1.48764	0.144141			30.2988	LUAD	GDSC2
Navitoclax	1011	BCL2	BCL-XL	BCL-W	Apoptosis regulation	KRAS_mut	18	33	0.308482	2.5814	3.05691			0.255224	-0.475502	1.23267	1.68257	0.297606			33.0673	LUAD	GDSC2
Navitoclax	1011	BCL2	BCL-XL	BCL-W	Apoptosis regulation	SMARCA4_mut	11	40	0.44037	3.4185	2.74349			0.202708	0.675006	1.48016	1.54603	0.20191			31.2562	LUAD	GDSC2
Navitoclax	1011	BCL2	BCL-XL	BCL-W	Apoptosis regulation	STK11_mut	8	43	0.32351	2.46694	2.96762			0.254124	-0.500682	0.969093	1.62417	0.404878			38.5598	LUAD	GDSC2
Navitoclax	1011	BCL2	BCL-XL	BCL-W	Apoptosis regulation	SVEP1_mut	3	48	0.557712	2.07811	2.93977			0.00268548	-0.861654	0.215248	1.57688	0.353281			35.3281	LUAD	GDSC2
Navitoclax	1011	BCL2	BCL-XL	BCL-W	Apoptosis regulation	TP53_mut	40	11	0.371937	3.01263	2.43981			0.210799	0.572827	1.61512	1.20378	0.279968			33.0673	LUAD	GDSC2
Navitoclax	1011	BCL2	BCL-XL	BCL-W	Apoptosis regulation	cnaLUAD1	31	20	0.195776	2.76997	3.0737			0.517661	-0.303728	1.42199	1.73622	0.498071			41.0832	LUAD	GDSC2
Navitoclax	1011	BCL2	BCL-XL	BCL-W	Apoptosis regulation	cnaLUAD2	5	46	1.54354	0.923756	3.1027			0.0145053	-2.17895	1.26494	1.42397	0.00192703			3.85407	LUAD	GDSC2
Navitoclax	1011	BCL2	BCL-XL	BCL-W	Apoptosis regulation	cnaLUAD3	9	42	0.0960258	3.01226	2.86269			0.796926	0.149577	1.54417	1.5603	0.79486			49.6787	LUAD	GDSC2
Navitoclax	1011	BCL2	BCL-XL	BCL-W	Apoptosis regulation	cnaLUAD5	4	47	0.0394934	2.94581	2.88425			0.947111	0.0615572	1.66713	1.55134	0.939866			56.7767	LUAD	GDSC2
Navitoclax	1011	BCL2	BCL-XL	BCL-W	Apoptosis regulation	cnaLUAD6	4	47	1.25659	1.18249	3.03432			0.0610182	-1.85183	1.31853	1.48324	0.019626			15.8974	LUAD	GDSC2
Navitoclax	1011	BCL2	BCL-XL	BCL-W	Apoptosis regulation	cnaLUAD7	4	47	0.917333	1.61116	2.99784			0.252763	-1.38669	1.95772	1.47789	0.0844352			30.2988	LUAD	GDSC2
Navitoclax	1011	BCL2	BCL-XL	BCL-W	Apoptosis regulation	cnaLUAD10	6	45	0.169961	3.12248	2.85796			0.724471	0.264517	1.66353	1.54368	0.697446			44.9965	LUAD	GDSC2
Navitoclax	1011	BCL2	BCL-XL	BCL-W	Apoptosis regulation	cnaLUAD11	9	42	0.353533	3.33868	2.79274			0.390477	0.545937	1.69214	1.51369	0.340536			35.3281	LUAD	GDSC2
Navitoclax	1011	BCL2	BCL-XL	BCL-W	Apoptosis regulation	cnaLUAD12	3	48	0.242911	2.53332	2.91132			0.67082	-0.377999	1.30174	1.56603	0.684925			44.9965	LUAD	GDSC2
Navitoclax	1011	BCL2	BCL-XL	BCL-W	Apoptosis regulation	cnaLUAD13	5	46	0.727329	1.89052	2.99762			0.0009807	-1.1071	0.398903	1.5839	0.128883			30.2988	LUAD	GDSC2
Navitoclax	1011	BCL2	BCL-XL	BCL-W	Apoptosis regulation	cnaLUAD14	6	45	0.689165	1.96464	3.01234			0.193389	-1.0477	1.66914	1.50239	0.119242			30.2988	LUAD	GDSC2
Navitoclax	1011	BCL2	BCL-XL	BCL-W	Apoptosis regulation	cnaLUAD15	5	46	0.309507	2.45584	2.93617			0.585594	-0.480335	1.76509	1.53155	0.514078			41.0832	LUAD	GDSC2
Navitoclax	1011	BCL2	BCL-XL	BCL-W	Apoptosis regulation	cnaLUAD16	5	46	0.607369	2.04929	2.98036			0.451533	-0.931071	2.47225	1.4197	0.203165			31.2562	LUAD	GDSC2
Navitoclax	1011	BCL2	BCL-XL	BCL-W	Apoptosis regulation	cnaLUAD17	4	47	0.309869	3.33261	2.85134			0.652132	0.481277	1.89768	1.528	0.554623			41.0832	LUAD	GDSC2
Navitoclax	1011	BCL2	BCL-XL	BCL-W	Apoptosis regulation	cnaLUAD18	6	45	0.214766	3.18373	2.8498			0.603488	0.333939	1.38856	1.57268	0.623405			44.5289	LUAD	GDSC2
Navitoclax	1011	BCL2	BCL-XL	BCL-W	Apoptosis regulation	cnaLUAD19	5	46	0.684116	1.94732	2.99145			0.00113914	-1.04413	0.368971	1.58882	0.152651			30.2988	LUAD	GDSC2
Navitoclax	1011	BCL2	BCL-XL	BCL-W	Apoptosis regulation	cnaLUAD21	5	46	0.281271	3.2831	2.84625			0.461781	0.436847	1.12575	1.58554	0.553047			41.0832	LUAD	GDSC2
Navitoclax	1011	BCL2	BCL-XL	BCL-W	Apoptosis regulation	cnaLUAD22	6	45	0.0190569	2.86287	2.89258			0.952078	-0.0297046	1.0195	1.60861	0.965204			56.7767	LUAD	GDSC2
Navitoclax	1011	BCL2	BCL-XL	BCL-W	Apoptosis regulation	cnaLUAD23	4	47	0.396407	3.45519	2.8409			0.469977	0.614285	1.45518	1.55559	0.450251			39.1523	LUAD	GDSC2
Navitoclax	1011	BCL2	BCL-XL	BCL-W	Apoptosis regulation	cnaLUAD25	3	48	0.250511	2.52223	2.91201			0.841489	-0.389783	2.96179	1.46653	0.675638			44.9965	LUAD	GDSC2
Navitoclax	1011	BCL2	BCL-XL	BCL-W	Apoptosis regulation	cnaLUAD27	13	38	0.486534	2.33678	3.07803			0.0221667	-0.741247	0.505538	1.72946	0.136392			30.2988	LUAD	GDSC2
Navitoclax	1011	BCL2	BCL-XL	BCL-W	Apoptosis regulation	cnaLUAD28	8	43	0.306525	3.28935	2.81461			0.368525	0.47474	1.26024	1.59179	0.429822			39.0747	LUAD	GDSC2
Navitoclax	1011	BCL2	BCL-XL	BCL-W	Apoptosis regulation	cnaLUAD29	6	45	0.521405	2.18226	2.98333			0.253395	-0.801067	1.4629	1.54449	0.236026			31.4701	LUAD	GDSC2
Navitoclax	1011	BCL2	BCL-XL	BCL-W	Apoptosis regulation	cnaLUAD30	6	45	0.612944	3.71551	2.77889			0.15455	0.936614	1.32092	1.54985	0.164762			30.2988	LUAD	GDSC2
Navitoclax	1011	BCL2	BCL-XL	BCL-W	Apoptosis regulation	cnaLUAD31	4	47	1.21468	1.23364	3.02997			0.0801605	-1.79633	1.41944	1.48264	0.0238461			15.8974	LUAD	GDSC2
Navitoclax	1011	BCL2	BCL-XL	BCL-W	Apoptosis regulation	cnaLUAD34	14	37	0.440523	2.40064	3.0739			0.194919	-0.673264	1.64707	1.48311	0.166643			30.2988	LUAD	GDSC2
Navitoclax	1011	BCL2	BCL-XL	BCL-W	Apoptosis regulation	cnaLUAD35	3	48	0.628223	1.97774	2.94604			0.46343	-0.968302	1.85803	1.5264	0.296317			33.0673	LUAD	GDSC2
Vorinostat	1012	HDAC inhibitor Class I	IIa	IIb	IV	Chromatin histone acetylation	ARID1A_mut	3	48	2.06491	4.47897	2.25203			0.0676891	2.22694	1.12201	1.07658	0.00109611			0	LUAD	GDSC2
Vorinostat	1012	HDAC inhibitor Class I	IIa	IIb	IV	Chromatin histone acetylation	EGFR_mut	5	46	0.115225	2.25801	2.39662			0.838274	-0.138611	1.38214	1.18572	0.807714			0	LUAD	GDSC2
Vorinostat	1012	HDAC inhibitor Class I	IIa	IIb	IV	Chromatin histone acetylation	KRAS_mut	18	33	0.0730676	2.4399	2.35201			0.809761	0.087895	1.27363	1.16362	0.804122			0	LUAD	GDSC2
Vorinostat	1012	HDAC inhibitor Class I	IIa	IIb	IV	Chromatin histone acetylation	SMARCA4_mut	11	40	0.569806	2.90622	2.23915			0.185984	0.667068	1.48068	1.07693	0.10057			0	LUAD	GDSC2
Vorinostat	1012	HDAC inhibitor Class I	IIa	IIb	IV	Chromatin histone acetylation	STK11_mut	8	43	0.725451	1.67209	2.51529			0.0277035	-0.843209	0.814262	1.21064	0.0654925			0	LUAD	GDSC2
Vorinostat	1012	HDAC inhibitor Class I	IIa	IIb	IV	Chromatin histone acetylation	SVEP1_mut	3	48	0.586378	3.04084	2.34191			0.572755	0.698926	1.80388	1.15875	0.329312			0	LUAD	GDSC2
Vorinostat	1012	HDAC inhibitor Class I	IIa	IIb	IV	Chromatin histone acetylation	TP53_mut	40	11	0.160832	2.42469	2.23153			0.557833	0.193153	1.27636	0.844855	0.638735			0	LUAD	GDSC2
Vorinostat	1012	HDAC inhibitor Class I	IIa	IIb	IV	Chromatin histone acetylation	cnaLUAD1	31	20	0.053872	2.40845	2.34363			0.841658	0.0648219	1.3296	0.970852	0.851782			0	LUAD	GDSC2
Vorinostat	1012	HDAC inhibitor Class I	IIa	IIb	IV	Chromatin histone acetylation	cnaLUAD2	5	46	0.220308	2.62168	2.35709			0.704393	0.264593	1.41288	1.18034	0.641964			0	LUAD	GDSC2
Vorinostat	1012	HDAC inhibitor Class I	IIa	IIb	IV	Chromatin histone acetylation	cnaLUAD3	9	42	0.133598	2.25077	2.41137			0.722051	-0.160593	1.19919	1.20263	0.717636			0	LUAD	GDSC2
Vorinostat	1012	HDAC inhibitor Class I	IIa	IIb	IV	Chromatin histone acetylation	cnaLUAD5	4	47	0.469129	1.86689	2.42695			0.172862	-0.560068	0.615789	1.22209	0.372147			0	LUAD	GDSC2
Vorinostat	1012	HDAC inhibitor Class I	IIa	IIb	IV	Chromatin histone acetylation	cnaLUAD6	4	47	0.528135	2.96283	2.33368			0.432736	0.629143	1.37344	1.1784	0.315563			0	LUAD	GDSC2
Vorinostat	1012	HDAC inhibitor Class I	IIa	IIb	IV	Chromatin histone acetylation	cnaLUAD7	4	47	0.990456	3.44329	2.29279			0.217743	1.1505	1.47813	1.13789	0.0631058			0	LUAD	GDSC2
Vorinostat	1012	HDAC inhibitor Class I	IIa	IIb	IV	Chromatin histone acetylation	cnaLUAD10	6	45	0.20926	2.1613	2.41259			0.527857	-0.251291	0.818529	1.23684	0.632314			0	LUAD	GDSC2
Vorinostat	1012	HDAC inhibitor Class I	IIa	IIb	IV	Chromatin histone acetylation	cnaLUAD11	9	42	0.530749	2.89828	2.27262			0.139146	0.625666	1.05274	1.2019	0.15484			0	LUAD	GDSC2
Vorinostat	1012	HDAC inhibitor Class I	IIa	IIb	IV	Chromatin histone acetylation	cnaLUAD12	3	48	0.0796202	2.47321	2.37739			0.940622	0.0958205	1.96123	1.1603	0.894118			0	LUAD	GDSC2
Vorinostat	1012	HDAC inhibitor Class I	IIa	IIb	IV	Chromatin histone acetylation	cnaLUAD13	5	46	0.0635153	2.31408	2.39052			0.925487	-0.0764385	1.68461	1.15101	0.893257			0	LUAD	GDSC2
Vorinostat	1012	HDAC inhibitor Class I	IIa	IIb	IV	Chromatin histone acetylation	cnaLUAD14	6	45	0.351794	2.01187	2.43251			0.338147	-0.420647	0.904366	1.22445	0.422175			0	LUAD	GDSC2
Vorinostat	1012	HDAC inhibitor Class I	IIa	IIb	IV	Chromatin histone acetylation	cnaLUAD15	5	46	0.209685	2.15584	2.40772			0.577203	-0.251886	0.865248	1.22668	0.658069			0	LUAD	GDSC2
Vorinostat	1012	HDAC inhibitor Class I	IIa	IIb	IV	Chromatin histone acetylation	cnaLUAD16	5	46	0.22328	2.62488	2.35674			0.718188	0.268145	1.51233	1.16925	0.637489			0	LUAD	GDSC2
Vorinostat	1012	HDAC inhibitor Class I	IIa	IIb	IV	Chromatin histone acetylation	cnaLUAD17	4	47	0.112406	2.2584	2.39363			0.88059	-0.135238	1.63115	1.16977	0.830027			0	LUAD	GDSC2
Vorinostat	1012	HDAC inhibitor Class I	IIa	IIb	IV	Chromatin histone acetylation	cnaLUAD18	6	45	0.143868	2.2304	2.40338			0.779558	-0.172978	1.38173	1.18024	0.742038			0	LUAD	GDSC2
Vorinostat	1012	HDAC inhibitor Class I	IIa	IIb	IV	Chromatin histone acetylation	cnaLUAD19	5	46	0.0947508	2.2802	2.3942			0.665396	-0.114003	0.405278	1.2497	0.841363			0	LUAD	GDSC2
Vorinostat	1012	HDAC inhibitor Class I	IIa	IIb	IV	Chromatin histone acetylation	cnaLUAD21	5	46	0.176146	2.57399	2.36227			0.811596	0.211723	1.83159	1.12914	0.709966			0	LUAD	GDSC2
Vorinostat	1012	HDAC inhibitor Class I	IIa	IIb	IV	Chromatin histone acetylation	cnaLUAD22	6	45	0.301322	2.7015	2.34056			0.672814	0.360932	1.9423	1.08127	0.491389			0	LUAD	GDSC2
Vorinostat	1012	HDAC inhibitor Class I	IIa	IIb	IV	Chromatin histone acetylation	cnaLUAD23	4	47	0.667736	1.65444	2.44503			0.000318271	-0.790596	0.177618	1.22115	0.205865			0	LUAD	GDSC2
Vorinostat	1012	HDAC inhibitor Class I	IIa	IIb	IV	Chromatin histone acetylation	cnaLUAD25	3	48	0.201472	2.611	2.36878			0.727417	0.242227	1.02562	1.20923	0.736402			0	LUAD	GDSC2
Vorinostat	1012	HDAC inhibitor Class I	IIa	IIb	IV	Chromatin histone acetylation	cnaLUAD27	13	38	0.364231	2.06056	2.49334			0.313545	-0.432783	1.35235	1.12986	0.262483			0	LUAD	GDSC2
Vorinostat	1012	HDAC inhibitor Class I	IIa	IIb	IV	Chromatin histone acetylation	cnaLUAD28	8	43	0.564253	2.94352	2.27875			0.248056	0.664774	1.43822	1.12899	0.149189			0	LUAD	GDSC2
Vorinostat	1012	HDAC inhibitor Class I	IIa	IIb	IV	Chromatin histone acetylation	cnaLUAD29	6	45	0.42575	2.83084	2.32332			0.359714	0.507525	1.18307	1.19309	0.332093			0	LUAD	GDSC2
Vorinostat	1012	HDAC inhibitor Class I	IIa	IIb	IV	Chromatin histone acetylation	cnaLUAD30	6	45	0.810038	1.55167	2.49387			0.00755574	-0.942207	0.571957	1.21224	0.0683457			0	LUAD	GDSC2
Vorinostat	1012	HDAC inhibitor Class I	IIa	IIb	IV	Chromatin histone acetylation	cnaLUAD31	4	47	0.740501	3.18802	2.31452			0.418414	0.873498	1.85511	1.12151	0.161437			0	LUAD	GDSC2
Vorinostat	1012	HDAC inhibitor Class I	IIa	IIb	IV	Chromatin histone acetylation	cnaLUAD34	14	37	0.102331	2.29376	2.4168			0.699815	-0.123041	0.872957	1.301	0.745717			0	LUAD	GDSC2
Vorinostat	1012	HDAC inhibitor Class I	IIa	IIb	IV	Chromatin histone acetylation	cnaLUAD35	3	48	0.566057	3.01846	2.34331			0.282034	0.675152	0.810053	1.20632	0.346189			0	LUAD	GDSC2
Nilotinib	1013	ABL	ABL signaling	ARID1A_mut	3	48	0.561965	5.23695	4.60253			0.126275	0.634421	0.478218	1.14847	0.349654			79.2012	LUAD	GDSC2
Nilotinib	1013	ABL	ABL signaling	EGFR_mut	5	46	0.799743	5.4384	4.55305			0.0910522	0.885348	0.893282	1.12408	0.0957826			79.2012	LUAD	GDSC2
Nilotinib	1013	ABL	ABL signaling	KRAS_mut	18	33	0.00724489	4.63451	4.64276			0.982278	-0.00825303	1.38113	0.986754	0.980375			99.0374	LUAD	GDSC2
Nilotinib	1013	ABL	ABL signaling	SMARCA4_mut	11	40	0.121217	4.53169	4.66959			0.697721	-0.137907	0.982561	1.17417	0.723336			99.0374	LUAD	GDSC2
Nilotinib	1013	ABL	ABL signaling	STK11_mut	8	43	0.462485	4.20204	4.7213			0.259804	-0.519255	1.12819	1.12184	0.235472			79.2012	LUAD	GDSC2
Nilotinib	1013	ABL	ABL signaling	SVEP1_mut	3	48	0.705838	3.89372	4.68648			0.292919	-0.792762	0.978412	1.1289	0.241324			79.2012	LUAD	GDSC2
Nilotinib	1013	ABL	ABL signaling	TP53_mut	40	11	0.344711	4.55602	4.94466			0.320662	-0.388637	1.13202	1.10932	0.316271			79.2012	LUAD	GDSC2
Nilotinib	1013	ABL	ABL signaling	cnaLUAD1	31	20	0.260629	4.52439	4.81881			0.357427	-0.294427	1.174	1.05592	0.367943			79.2012	LUAD	GDSC2
Nilotinib	1013	ABL	ABL signaling	cnaLUAD2	5	46	0.643621	3.9908	4.7104			0.110547	-0.719597	0.775313	1.14355	0.177923			79.2012	LUAD	GDSC2
Nilotinib	1013	ABL	ABL signaling	cnaLUAD3	9	42	0.110047	4.74299	4.61775			0.787707	0.125247	1.25993	1.1128	0.76575			99.0374	LUAD	GDSC2
Nilotinib	1013	ABL	ABL signaling	cnaLUAD5	4	47	0.225348	4.40373	4.65994			0.708696	-0.256218	1.21867	1.13146	0.66716			99.0374	LUAD	GDSC2
Nilotinib	1013	ABL	ABL signaling	cnaLUAD6	4	47	0.527357	4.09192	4.68648			0.23075	-0.594555	0.780243	1.14642	0.316269			79.2012	LUAD	GDSC2
Nilotinib	1013	ABL	ABL signaling	cnaLUAD7	4	47	0.50958	5.16966	4.59476			0.509628	0.574904	1.52357	1.09747	0.332694			79.2012	LUAD	GDSC2
Nilotinib	1013	ABL	ABL signaling	cnaLUAD10	6	45	0.418263	5.05634	4.58431			0.0982148	0.472028	0.492881	1.17929	0.340585			79.2012	LUAD	GDSC2
Nilotinib	1013	ABL	ABL signaling	cnaLUAD11	9	42	0.586198	5.17602	4.52495			0.0429643	0.651066	0.716858	1.17217	0.116942			79.2012	LUAD	GDSC2
Nilotinib	1013	ABL	ABL signaling	cnaLUAD12	3	48	0.0506904	4.5855	4.64324			0.959925	-0.0577401	1.75123	1.10553	0.932468			99.0374	LUAD	GDSC2
Nilotinib	1013	ABL	ABL signaling	cnaLUAD13	5	46	0.785309	3.85493	4.72516			0.108917	-0.870235	0.941451	1.12176	0.101754			79.2012	LUAD	GDSC2
Nilotinib	1013	ABL	ABL signaling	cnaLUAD14	6	45	0.809807	3.85327	4.74472			0.0045113	-0.891458	0.492424	1.14977	0.0684218			79.2012	LUAD	GDSC2
Nilotinib	1013	ABL	ABL signaling	cnaLUAD15	5	46	0.0324684	4.67321	4.63622			0.957085	0.0369848	1.40824	1.11203	0.945309			99.0374	LUAD	GDSC2
Nilotinib	1013	ABL	ABL signaling	cnaLUAD16	5	46	0.110864	4.75369	4.62747			0.877593	0.126221	1.69178	1.07565	0.814852			99.0374	LUAD	GDSC2
Nilotinib	1013	ABL	ABL signaling	cnaLUAD17	4	47	0.216809	4.41264	4.65918			0.744577	-0.246544	1.35492	1.12148	0.679033			99.0374	LUAD	GDSC2
Nilotinib	1013	ABL	ABL signaling	cnaLUAD18	6	45	0.00527037	4.64514	4.63914			0.992295	0.00600377	1.4027	1.10524	0.990374			99.0374	LUAD	GDSC2
Nilotinib	1013	ABL	ABL signaling	cnaLUAD19	5	46	0.519474	4.11261	4.69716			0.265891	-0.584549	0.980701	1.13723	0.275342			79.2012	LUAD	GDSC2
Nilotinib	1013	ABL	ABL signaling	cnaLUAD21	5	46	0.143706	4.49233	4.65588			0.794529	-0.163549	1.2739	1.12521	0.761523			99.0374	LUAD	GDSC2
Nilotinib	1013	ABL	ABL signaling	cnaLUAD22	6	45	0.212562	4.42671	4.66827			0.660458	-0.241553	1.21543	1.12706	0.626965			99.0374	LUAD	GDSC2
Nilotinib	1013	ABL	ABL signaling	cnaLUAD23	4	47	0.013357	4.62583	4.64104			0.979421	-0.0152156	1.05033	1.1447	0.979645			99.0374	LUAD	GDSC2
Nilotinib	1013	ABL	ABL signaling	cnaLUAD25	3	48	0.350229	5.01403	4.61646			0.554288	0.397564	0.963732	1.14188	0.558898			99.0374	LUAD	GDSC2
Nilotinib	1013	ABL	ABL signaling	cnaLUAD27	13	38	0.529095	4.20269	4.7894			0.138674	-0.586708	1.21581	1.07193	0.106021			79.2012	LUAD	GDSC2
Nilotinib	1013	ABL	ABL signaling	cnaLUAD28	8	43	0.0347374	4.67321	4.63364			0.927112	0.0395681	1.08588	1.14769	0.928482			99.0374	LUAD	GDSC2
Nilotinib	1013	ABL	ABL signaling	cnaLUAD29	6	45	0.0349816	4.60469	4.64454			0.949549	-0.0398469	1.422	1.10235	0.936176			99.0374	LUAD	GDSC2
Nilotinib	1013	ABL	ABL signaling	cnaLUAD30	6	45	0.3163	4.32363	4.68201			0.238839	-0.358384	0.562384	1.18057	0.470216			94.0432	LUAD	GDSC2
Nilotinib	1013	ABL	ABL signaling	cnaLUAD31	4	47	0.0394458	4.59844	4.64337			0.952722	-0.0449324	1.36918	1.12245	0.939939			99.0374	LUAD	GDSC2
Nilotinib	1013	ABL	ABL signaling	cnaLUAD34	14	37	0.282286	4.40846	4.7274			0.312803	-0.318945	0.897774	1.20272	0.372712			79.2012	LUAD	GDSC2
Nilotinib	1013	ABL	ABL signaling	cnaLUAD35	3	48	0.27537	4.93444	4.62144			0.242306	0.313007	0.30902	1.15886	0.645618			99.0374	LUAD	GDSC2
Olaparib	1017	PARP1	PARP2	Genome integrity	ARID1A_mut	3	48	1.29506	6.20613	4.86415			0.129758	1.34198	0.968233	1.03903	0.034395			96.5608	LUAD	GDSC2
Olaparib	1017	PARP1	PARP2	Genome integrity	EGFR_mut	5	46	0.0273268	4.96984	4.94018			0.91938	0.0296527	0.518408	1.12171	0.953959			96.5608	LUAD	GDSC2
Olaparib	1017	PARP1	PARP2	Genome integrity	KRAS_mut	18	33	0.540008	4.57642	5.14309			0.0970789	-0.566679	1.21271	0.951285	0.071393			96.5608	LUAD	GDSC2
Olaparib	1017	PARP1	PARP2	Genome integrity	SMARCA4_mut	11	40	0.0147545	4.95565	4.93964			0.967731	0.0160106	1.16399	1.06397	0.965608			96.5608	LUAD	GDSC2
Olaparib	1017	PARP1	PARP2	Genome integrity	STK11_mut	8	43	0.129668	4.82459	4.96514			0.760119	-0.140547	1.17722	1.06755	0.737732			96.5608	LUAD	GDSC2
Olaparib	1017	PARP1	PARP2	Genome integrity	SVEP1_mut	3	48	0.853863	4.08879	4.99648			0.00010017	-0.907697	0.172639	1.08485	0.157703			96.5608	LUAD	GDSC2
Olaparib	1017	PARP1	PARP2	Genome integrity	TP53_mut	40	11	0.0151575	4.93954	4.95599			0.963774	-0.0164478	1.09791	1.03375	0.96467			96.5608	LUAD	GDSC2
Olaparib	1017	PARP1	PARP2	Genome integrity	cnaLUAD1	31	20	0.100891	4.98597	4.87663			0.693244	0.109344	1.272	0.68883	0.726517			96.5608	LUAD	GDSC2
Olaparib	1017	PARP1	PARP2	Genome integrity	cnaLUAD2	5	46	0.292105	5.22787	4.91213			0.47352	0.31574	0.844493	1.09947	0.53792			96.5608	LUAD	GDSC2
Olaparib	1017	PARP1	PARP2	Genome integrity	cnaLUAD3	9	42	0.0863741	5.02023	4.92656			0.766837	0.0936759	0.769836	1.13582	0.815073			96.5608	LUAD	GDSC2
Olaparib	1017	PARP1	PARP2	Genome integrity	cnaLUAD5	4	47	0.155876	4.78735	4.95634			0.802505	-0.168994	1.21075	1.07538	0.765994			96.5608	LUAD	GDSC2
Olaparib	1017	PARP1	PARP2	Genome integrity	cnaLUAD6	4	47	0.345004	4.59961	4.97232			0.441688	-0.372716	0.813083	1.09549	0.510821			96.5608	LUAD	GDSC2
Olaparib	1017	PARP1	PARP2	Genome integrity	cnaLUAD7	4	47	0.386989	5.32793	4.91034			0.728585	0.417595	2.18063	0.964496	0.461025			96.5608	LUAD	GDSC2
Olaparib	1017	PARP1	PARP2	Genome integrity	cnaLUAD10	6	45	0.383719	5.30761	4.89449			0.433245	0.41312	1.14338	1.06877	0.381602			96.5608	LUAD	GDSC2
Olaparib	1017	PARP1	PARP2	Genome integrity	cnaLUAD11	9	42	0.166632	5.09169	4.91125			0.628855	0.180442	0.96655	1.10415	0.652085			96.5608	LUAD	GDSC2
Olaparib	1017	PARP1	PARP2	Genome integrity	cnaLUAD12	3	48	0.381391	4.55519	4.96733			0.521071	-0.412142	0.913265	1.08718	0.524597			96.5608	LUAD	GDSC2
Olaparib	1017	PARP1	PARP2	Genome integrity	cnaLUAD13	5	46	0.825732	4.15912	5.0283			0.0147425	-0.869185	0.525366	1.08719	0.0857614			96.5608	LUAD	GDSC2
Olaparib	1017	PARP1	PARP2	Genome integrity	cnaLUAD14	6	45	0.133574	4.81532	4.96013			0.782502	-0.144808	1.16592	1.07441	0.759887			96.5608	LUAD	GDSC2
Olaparib	1017	PARP1	PARP2	Genome integrity	cnaLUAD15	5	46	0.0430162	4.90099	4.94767			0.916099	-0.046675	0.873781	1.10188	0.927587			96.5608	LUAD	GDSC2
Olaparib	1017	PARP1	PARP2	Genome integrity	cnaLUAD16	5	46	0.125655	5.06599	4.92973			0.715527	0.136256	0.710569	1.11152	0.790708			96.5608	LUAD	GDSC2
Olaparib	1017	PARP1	PARP2	Genome integrity	cnaLUAD17	4	47	0.436388	4.50978	4.97997			0.409105	-0.470189	0.960151	1.08467	0.406183			96.5608	LUAD	GDSC2
Olaparib	1017	PARP1	PARP2	Genome integrity	cnaLUAD18	6	45	0.211573	5.14518	4.91614			0.524129	0.229035	0.739512	1.11486	0.628565			96.5608	LUAD	GDSC2
Olaparib	1017	PARP1	PARP2	Genome integrity	cnaLUAD19	5	46	0.282725	4.66738	4.97306			0.429809	-0.305677	0.723066	1.10742	0.551004			96.5608	LUAD	GDSC2
Olaparib	1017	PARP1	PARP2	Genome integrity	cnaLUAD21	5	46	0.0902018	4.85484	4.95268			0.869904	-0.0978457	1.21483	1.07242	0.848882			96.5608	LUAD	GDSC2
Olaparib	1017	PARP1	PARP2	Genome integrity	cnaLUAD22	6	45	0.343726	5.27012	4.89949			0.503443	0.370635	1.21639	1.06146	0.432827			96.5608	LUAD	GDSC2
Olaparib	1017	PARP1	PARP2	Genome integrity	cnaLUAD23	4	47	0.362845	5.30416	4.91236			0.572971	0.391805	1.21995	1.07004	0.489314			96.5608	LUAD	GDSC2
Olaparib	1017	PARP1	PARP2	Genome integrity	cnaLUAD25	3	48	0.150898	4.78908	4.95272			0.749886	-0.16364	0.750526	1.09639	0.800897			96.5608	LUAD	GDSC2
Olaparib	1017	PARP1	PARP2	Genome integrity	cnaLUAD27	13	38	0.33549	4.6748	5.03487			0.287477	-0.360073	1.00511	1.09447	0.301545			96.5608	LUAD	GDSC2
Olaparib	1017	PARP1	PARP2	Genome integrity	cnaLUAD28	8	43	0.429909	4.55466	5.01535			0.227928	-0.460691	0.905397	1.09686	0.269641			96.5608	LUAD	GDSC2
Olaparib	1017	PARP1	PARP2	Genome integrity	cnaLUAD29	6	45	0.0310299	4.9728	4.93913			0.930198	0.0336703	0.816046	1.11155	0.943373			96.5608	LUAD	GDSC2
Olaparib	1017	PARP1	PARP2	Genome integrity	cnaLUAD30	6	45	0.373696	4.58795	4.99044			0.288038	-0.402491	0.767046	1.1068	0.394067			96.5608	LUAD	GDSC2
Olaparib	1017	PARP1	PARP2	Genome integrity	cnaLUAD31	4	47	0.0516381	4.99472	4.9387			0.910979	0.0560294	0.882622	1.09694	0.921429			96.5608	LUAD	GDSC2
Olaparib	1017	PARP1	PARP2	Genome integrity	cnaLUAD34	14	37	0.0735443	5.00096	4.92119			0.825958	0.0797618	1.17482	1.05004	0.815663			96.5608	LUAD	GDSC2
Olaparib	1017	PARP1	PARP2	Genome integrity	cnaLUAD35	3	48	0.10445	4.83645	4.94975			0.82976	-0.113309	0.777323	1.09598	0.861401			96.5608	LUAD	GDSC2
AZD7762	1022	CHEK1	CHEK2	Cell cycle	ARID1A_mut	3	48	1.20656	1.99468	0.559784			0.0121358	1.43489	0.475479	1.21031	0.0480752			34.8137	LUAD	GDSC2
AZD7762	1022	CHEK1	CHEK2	Cell cycle	EGFR_mut	5	46	0.905472	-0.330861	0.750173			0.00162692	-1.08103	0.447745	1.23865	0.0603162			34.8137	LUAD	GDSC2
AZD7762	1022	CHEK1	CHEK2	Cell cycle	KRAS_mut	18	33	0.241025	0.835964	0.539586			0.422839	0.296378	1.26625	1.20977	0.41474			91.2616	LUAD	GDSC2
AZD7762	1022	CHEK1	CHEK2	Cell cycle	SMARCA4_mut	11	40	0.0978692	0.739148	0.618076			0.760307	0.121071	1.11292	1.26695	0.774967			94.3629	LUAD	GDSC2
AZD7762	1022	CHEK1	CHEK2	Cell cycle	STK11_mut	8	43	0.443425	0.187438	0.729167			0.319216	-0.541729	1.35979	1.19713	0.25506			86.7205	LUAD	GDSC2
AZD7762	1022	CHEK1	CHEK2	Cell cycle	SVEP1_mut	3	48	0.517098	1.24217	0.606816			0.417845	0.635351	1.08119	1.23457	0.389139			91.2616	LUAD	GDSC2
AZD7762	1022	CHEK1	CHEK2	Cell cycle	TP53_mut	40	11	0.463415	0.522712	1.08592			0.187914	-0.563212	1.2196	1.19865	0.179688			76.3675	LUAD	GDSC2
AZD7762	1022	CHEK1	CHEK2	Cell cycle	cnaLUAD1	31	20	0.02568	0.656657	0.624865			0.926055	0.0317923	1.32181	1.0927	0.929019			94.3629	LUAD	GDSC2
AZD7762	1022	CHEK1	CHEK2	Cell cycle	cnaLUAD2	5	46	0.912819	1.62659	0.537407			0.0283773	1.08918	0.767208	1.22392	0.0583353			34.8137	LUAD	GDSC2
AZD7762	1022	CHEK1	CHEK2	Cell cycle	cnaLUAD3	9	42	0.28424	0.932253	0.582462			0.489359	0.349791	1.35641	1.20454	0.442749			91.2616	LUAD	GDSC2
AZD7762	1022	CHEK1	CHEK2	Cell cycle	cnaLUAD5	4	47	0.0451843	0.592638	0.648577			0.887583	-0.0559391	0.656633	1.2667	0.931222			94.3629	LUAD	GDSC2
AZD7762	1022	CHEK1	CHEK2	Cell cycle	cnaLUAD6	4	47	0.831292	1.56897	0.565485			0.042872	1.00348	0.654203	1.23462	0.116907			56.7834	LUAD	GDSC2
AZD7762	1022	CHEK1	CHEK2	Cell cycle	cnaLUAD7	4	47	1.33343	2.07308	0.522582			0.0548796	1.5505	1.05944	1.16921	0.0135969			34.8137	LUAD	GDSC2
AZD7762	1022	CHEK1	CHEK2	Cell cycle	cnaLUAD10	6	45	0.0558366	0.705178	0.636058			0.89078	0.0691205	1.09658	1.25296	0.8983			94.3629	LUAD	GDSC2
AZD7762	1022	CHEK1	CHEK2	Cell cycle	cnaLUAD11	9	42	0.275815	0.923813	0.58427			0.460266	0.339543	1.206	1.23588	0.456308			91.2616	LUAD	GDSC2
AZD7762	1022	CHEK1	CHEK2	Cell cycle	cnaLUAD12	3	48	0.209427	0.887924	0.628956			0.549641	0.258968	0.595853	1.25659	0.726416			94.3629	LUAD	GDSC2
AZD7762	1022	CHEK1	CHEK2	Cell cycle	cnaLUAD13	5	46	0.20736	0.875298	0.619069			0.610892	0.256229	0.979218	1.25594	0.661616			94.3629	LUAD	GDSC2
AZD7762	1022	CHEK1	CHEK2	Cell cycle	cnaLUAD14	6	45	0.160862	0.468701	0.667588			0.788756	-0.198887	1.68042	1.17536	0.712884			94.3629	LUAD	GDSC2
AZD7762	1022	CHEK1	CHEK2	Cell cycle	cnaLUAD15	5	46	0.384745	1.07095	0.597803			0.39337	0.473146	1.06226	1.24357	0.417852			91.2616	LUAD	GDSC2
AZD7762	1022	CHEK1	CHEK2	Cell cycle	cnaLUAD16	5	46	0.145712	0.481627	0.661859			0.725165	-0.180232	1.00681	1.25532	0.758301			94.3629	LUAD	GDSC2
AZD7762	1022	CHEK1	CHEK2	Cell cycle	cnaLUAD17	4	47	0.294638	0.979281	0.615671			0.370996	0.36361	0.64572	1.26298	0.574183			94.3629	LUAD	GDSC2
AZD7762	1022	CHEK1	CHEK2	Cell cycle	cnaLUAD18	6	45	0.0384402	0.68618	0.638591			0.937864	0.0475896	1.36416	1.22286	0.929882			94.3629	LUAD	GDSC2
AZD7762	1022	CHEK1	CHEK2	Cell cycle	cnaLUAD19	5	46	0.129615	0.499556	0.659911			0.751543	-0.160354	0.994255	1.25648	0.784279			94.3629	LUAD	GDSC2
AZD7762	1022	CHEK1	CHEK2	Cell cycle	cnaLUAD21	5	46	0.90141	1.61517	0.538648			0.00870475	1.07652	0.585525	1.23393	0.061436			34.8137	LUAD	GDSC2
AZD7762	1022	CHEK1	CHEK2	Cell cycle	cnaLUAD22	6	45	0.0308895	0.677933	0.63969			0.952721	0.0382428	1.44915	1.21174	0.943629			94.3629	LUAD	GDSC2
AZD7762	1022	CHEK1	CHEK2	Cell cycle	cnaLUAD23	4	47	0.209222	0.405858	0.664473			0.574994	-0.258615	0.773325	1.26037	0.689652			94.3629	LUAD	GDSC2
AZD7762	1022	CHEK1	CHEK2	Cell cycle	cnaLUAD25	3	48	0.692596	1.44033	0.594431			0.151701	0.845904	0.689625	1.23893	0.250143			86.7205	LUAD	GDSC2
AZD7762	1022	CHEK1	CHEK2	Cell cycle	cnaLUAD27	13	38	0.11598	0.537338	0.680744			0.714258	-0.143406	1.18595	1.25242	0.719679			94.3629	LUAD	GDSC2
AZD7762	1022	CHEK1	CHEK2	Cell cycle	cnaLUAD28	8	43	0.0957472	0.744077	0.625606			0.785968	0.118471	1.07385	1.26253	0.804657			94.3629	LUAD	GDSC2
AZD7762	1022	CHEK1	CHEK2	Cell cycle	cnaLUAD29	6	45	0.227508	0.89204	0.611143			0.633664	0.280897	1.29882	1.22717	0.603005			94.3629	LUAD	GDSC2
AZD7762	1022	CHEK1	CHEK2	Cell cycle	cnaLUAD30	6	45	0.355836	0.258087	0.69567			0.189569	-0.437583	0.612807	1.28118	0.416898			91.2616	LUAD	GDSC2
AZD7762	1022	CHEK1	CHEK2	Cell cycle	cnaLUAD31	4	47	0.432136	1.13383	0.602518			0.424619	0.531316	1.12723	1.23589	0.410739			91.2616	LUAD	GDSC2
AZD7762	1022	CHEK1	CHEK2	Cell cycle	cnaLUAD34	14	37	0.0696858	0.706753	0.620517			0.829179	0.0862357	1.272	1.22479	0.825169			94.3629	LUAD	GDSC2
AZD7762	1022	CHEK1	CHEK2	Cell cycle	cnaLUAD35	3	48	1.3244	2.11495	0.552267			0.000256078	1.56269	0.30042	1.20317	0.030686			34.8137	LUAD	GDSC2
Afatinib	1032	ERBB2	EGFR	EGFR signaling	ARID1A_mut	3	51	0.923601	3.368	1.29433			0.134286	2.07367	1.55585	2.26842	0.126095			0	LUAD	GDSC2
Afatinib	1032	ERBB2	EGFR	EGFR signaling	EGFR_mut	6	48	1.8244	-1.80644	1.81153			0.00739272	-3.61796	2.14071	1.96559	0.000100371			0	LUAD	GDSC2
Afatinib	1032	ERBB2	EGFR	EGFR signaling	KRAS_mut	18	36	0.743378	2.48148	0.873557			0.00334391	1.60793	1.37729	2.45554	0.0129042			0	LUAD	GDSC2
Afatinib	1032	ERBB2	EGFR	EGFR signaling	NF1_mut	3	51	1.04093	3.60365	1.28047			0.114594	2.32319	1.59599	2.25355	0.0856451			0	LUAD	GDSC2
Afatinib	1032	ERBB2	EGFR	EGFR signaling	SMARCA4_mut	12	42	0.203156	1.77111	1.30623			0.357386	0.464886	1.09094	2.51436	0.53754			0	LUAD	GDSC2
Afatinib	1032	ERBB2	EGFR	EGFR signaling	STK11_mut	8	46	0.133947	1.14777	1.45506			0.510634	-0.307286	0.817641	2.44489	0.727997			0	LUAD	GDSC2
Afatinib	1032	ERBB2	EGFR	EGFR signaling	SVEP1_mut	3	51	0.405529	2.28528	1.35802			0.0372627	0.927266	0.413306	2.33038	0.497885			0	LUAD	GDSC2
Afatinib	1032	ERBB2	EGFR	EGFR signaling	TP53_mut	43	11	0.136668	1.47337	1.15997			0.718562	0.313404	2.21533	2.59477	0.687516			0	LUAD	GDSC2
Afatinib	1032	ERBB2	EGFR	EGFR signaling	cnaLUAD1	33	21	0.171419	1.56209	1.1698			0.521532	0.392293	2.46668	1.97017	0.541836			0	LUAD	GDSC2
Afatinib	1032	ERBB2	EGFR	EGFR signaling	cnaLUAD2	5	49	0.348827	0.686365	1.48333			0.530707	-0.79696	2.53296	2.26277	0.460818			0	LUAD	GDSC2
Afatinib	1032	ERBB2	EGFR	EGFR signaling	cnaLUAD3	10	44	0.523263	2.36844	1.1916			0.180621	1.17684	2.40529	2.21495	0.14131			0	LUAD	GDSC2
Afatinib	1032	ERBB2	EGFR	EGFR signaling	cnaLUAD5	4	50	0.258226	1.95739	1.3657			0.401442	0.591686	1.11893	2.34416	0.621314			0	LUAD	GDSC2
Afatinib	1032	ERBB2	EGFR	EGFR signaling	cnaLUAD6	4	50	0.478802	2.41957	1.32873			0.00858095	1.09083	0.398557	2.34489	0.361068			0	LUAD	GDSC2
Afatinib	1032	ERBB2	EGFR	EGFR signaling	cnaLUAD7	4	50	0.499329	2.46213	1.32533			0.0106234	1.1368	0.470486	2.34242	0.34102			0	LUAD	GDSC2
Afatinib	1032	ERBB2	EGFR	EGFR signaling	cnaLUAD10	7	47	0.46906	0.483714	1.54742			0.350186	-1.06371	2.68691	2.2072	0.25224			0	LUAD	GDSC2
Afatinib	1032	ERBB2	EGFR	EGFR signaling	cnaLUAD11	10	44	0.441989	0.594748	1.59471			0.290996	-0.999964	2.66788	2.16798	0.212702			0	LUAD	GDSC2
Afatinib	1032	ERBB2	EGFR	EGFR signaling	cnaLUAD12	4	50	0.0741697	1.25183	1.42215			0.933419	-0.170318	3.71925	2.17924	0.887047			0	LUAD	GDSC2
Afatinib	1032	ERBB2	EGFR	EGFR signaling	cnaLUAD13	6	48	0.516433	0.369323	1.53956			0.337355	-1.17024	2.63183	2.22354	0.23842			0	LUAD	GDSC2
Afatinib	1032	ERBB2	EGFR	EGFR signaling	cnaLUAD14	6	48	0.245674	0.909513	1.47204			0.550366	-0.562522	2.03363	2.31528	0.572911			0	LUAD	GDSC2
Afatinib	1032	ERBB2	EGFR	EGFR signaling	cnaLUAD15	5	49	0.379718	0.623087	1.48978			0.57548	-0.866696	3.13035	2.19709	0.422308			0	LUAD	GDSC2
Afatinib	1032	ERBB2	EGFR	EGFR signaling	cnaLUAD16	6	48	0.273785	0.852713	1.47914			0.643446	-0.626422	3.04321	2.19241	0.529974			0	LUAD	GDSC2
Afatinib	1032	ERBB2	EGFR	EGFR signaling	cnaLUAD17	4	50	0.829226	3.13135	1.27179			0.0514847	1.85956	1.27969	2.28835	0.116584			0	LUAD	GDSC2
Afatinib	1032	ERBB2	EGFR	EGFR signaling	cnaLUAD18	6	48	0.144742	1.70472	1.37263			0.76476	0.332085	2.47207	2.27459	0.739522			0	LUAD	GDSC2
Afatinib	1032	ERBB2	EGFR	EGFR signaling	cnaLUAD19	5	49	0.0830741	1.23645	1.42719			0.85825	-0.190746	2.14514	2.30823	0.860235			0	LUAD	GDSC2
Afatinib	1032	ERBB2	EGFR	EGFR signaling	cnaLUAD21	7	47	0.30768	2.02122	1.31843			0.626085	0.702788	3.55209	2.06207	0.451011			0	LUAD	GDSC2
Afatinib	1032	ERBB2	EGFR	EGFR signaling	cnaLUAD22	7	47	0.0511593	1.30728	1.42476			0.929731	-0.117484	3.29526	2.13192	0.899999			0	LUAD	GDSC2
Afatinib	1032	ERBB2	EGFR	EGFR signaling	cnaLUAD23	4	50	0.0874465	1.22362	1.42441			0.785483	-0.200791	1.23038	2.34573	0.867007			0	LUAD	GDSC2
Afatinib	1032	ERBB2	EGFR	EGFR signaling	cnaLUAD25	3	51	0.519551	0.29073	1.47534			0.395822	-1.18462	1.90651	2.29375	0.385849			0	LUAD	GDSC2
Afatinib	1032	ERBB2	EGFR	EGFR signaling	cnaLUAD27	13	41	0.138082	1.64989	1.33332			0.632149	0.316572	1.93232	2.39016	0.666218			0	LUAD	GDSC2
Afatinib	1032	ERBB2	EGFR	EGFR signaling	cnaLUAD28	9	45	0.2388	0.95434	1.50057			0.542408	-0.546231	2.40193	2.26595	0.516005			0	LUAD	GDSC2
Afatinib	1032	ERBB2	EGFR	EGFR signaling	cnaLUAD29	8	46	0.188157	1.04225	1.47341			0.704126	-0.431156	2.96803	2.16733	0.625361			0	LUAD	GDSC2
Afatinib	1032	ERBB2	EGFR	EGFR signaling	cnaLUAD30	7	47	0.0751831	1.55978	1.38716			0.810555	0.172622	1.61613	2.37037	0.853499			0	LUAD	GDSC2
Afatinib	1032	ERBB2	EGFR	EGFR signaling	cnaLUAD31	4	50	0.289759	0.795152	1.45868			0.656518	-0.663532	2.65066	2.266	0.579483			0	LUAD	GDSC2
Afatinib	1032	ERBB2	EGFR	EGFR signaling	cnaLUAD32	3	51	0.978616	-0.659957	1.53127			0.320953	-2.19122	2.9091	2.20808	0.105536			0	LUAD	GDSC2
Afatinib	1032	ERBB2	EGFR	EGFR signaling	cnaLUAD34	17	37	0.291078	0.955744	1.61803			0.349093	-0.662287	2.45302	2.19168	0.325101			0	LUAD	GDSC2
Afatinib	1032	ERBB2	EGFR	EGFR signaling	cnaLUAD35	4	50	0.116186	1.16256	1.42929			0.913717	-0.266726	4.5047	2.08577	0.823945			0	LUAD	GDSC2
Staurosporine	1034	Broad spectrum kinase inhibitor	RTK signaling	ARID1A_mut	3	48	1.31788	-0.780447	-2.68041			0.0656634	1.89996	0.998341	1.45755	0.0314779			39.4518	LUAD	GDSC2
Staurosporine	1034	Broad spectrum kinase inhibitor	RTK signaling	EGFR_mut	5	46	0.639361	-3.42468	-2.4756			0.10246	-0.949088	0.990985	1.52056	0.180758			83.8264	LUAD	GDSC2
Staurosporine	1034	Broad spectrum kinase inhibitor	RTK signaling	KRAS_mut	18	33	0.0256441	-2.59373	-2.55496			0.936666	-0.0387735	1.79897	1.33465	0.930617			99.4915	LUAD	GDSC2
Staurosporine	1034	Broad spectrum kinase inhibitor	RTK signaling	SMARCA4_mut	11	40	0.0269821	-2.60064	-2.55985			0.932975	-0.040797	1.36278	1.54795	0.937154			99.4915	LUAD	GDSC2
Staurosporine	1034	Broad spectrum kinase inhibitor	RTK signaling	STK11_mut	8	43	0.890357	-3.64648	-2.36812			0.0256173	-1.27836	1.24953	1.46453	0.025			39.4518	LUAD	GDSC2
Staurosporine	1034	Broad spectrum kinase inhibitor	RTK signaling	SVEP1_mut	3	48	0.269184	-2.95094	-2.54475			0.768859	-0.406186	2.07776	1.47991	0.653035			96.7204	LUAD	GDSC2
Staurosporine	1034	Broad spectrum kinase inhibitor	RTK signaling	TP53_mut	40	11	0.193617	-2.63158	-2.33978			0.607554	-0.291806	1.46044	1.67687	0.572156			96.7204	LUAD	GDSC2
Staurosporine	1034	Broad spectrum kinase inhibitor	RTK signaling	cnaLUAD1	31	20	0.367869	-2.35408	-2.90122			0.203028	0.547145	1.50858	1.45316	0.205653			83.8264	LUAD	GDSC2
Staurosporine	1034	Broad spectrum kinase inhibitor	RTK signaling	cnaLUAD2	5	46	1.02227	-1.23699	-2.71339			0.0164153	1.4764	0.909788	1.48245	0.0348104			39.4518	LUAD	GDSC2
Staurosporine	1034	Broad spectrum kinase inhibitor	RTK signaling	cnaLUAD3	9	42	0.0856182	-2.6752	-2.54581			0.83192	-0.129391	1.64859	1.48298	0.816661			97.3237	LUAD	GDSC2
Staurosporine	1034	Broad spectrum kinase inhibitor	RTK signaling	cnaLUAD5	4	47	0.208464	-2.85867	-2.54396			0.602228	-0.314704	1.02554	1.53591	0.690717			96.7204	LUAD	GDSC2
Staurosporine	1034	Broad spectrum kinase inhibitor	RTK signaling	cnaLUAD6	4	47	0.453864	-1.94103	-2.62206			0.0812243	0.681031	0.524525	1.54287	0.387783			94.1759	LUAD	GDSC2
Staurosporine	1034	Broad spectrum kinase inhibitor	RTK signaling	cnaLUAD7	4	47	0.961273	-1.27337	-2.67888			0.161923	1.40551	1.52948	1.45763	0.0709951			48.2767	LUAD	GDSC2
Staurosporine	1034	Broad spectrum kinase inhibitor	RTK signaling	cnaLUAD10	6	45	0.267061	-2.92359	-2.52132			0.474673	-0.402276	1.18238	1.53881	0.541741			96.7204	LUAD	GDSC2
Staurosporine	1034	Broad spectrum kinase inhibitor	RTK signaling	cnaLUAD11	9	42	0.162723	-2.36642	-2.61198			0.550233	0.245561	0.960292	1.59428	0.659712			96.7204	LUAD	GDSC2
Staurosporine	1034	Broad spectrum kinase inhibitor	RTK signaling	cnaLUAD12	3	48	0.279322	-2.17202	-2.59343			0.665932	0.421416	1.43452	1.51179	0.640898			96.7204	LUAD	GDSC2
Staurosporine	1034	Broad spectrum kinase inhibitor	RTK signaling	cnaLUAD13	5	46	0.107274	-2.71487	-2.55275			0.744619	-0.162123	0.937083	1.55209	0.820742			97.3237	LUAD	GDSC2
Staurosporine	1034	Broad spectrum kinase inhibitor	RTK signaling	cnaLUAD14	6	45	0.331544	-3.00839	-2.51001			0.56307	-0.498377	1.91934	1.44837	0.449211			96.7204	LUAD	GDSC2
Staurosporine	1034	Broad spectrum kinase inhibitor	RTK signaling	cnaLUAD15	5	46	0.613368	-1.74622	-2.65804			0.313948	0.911822	1.74053	1.46187	0.198812			83.8264	LUAD	GDSC2
Staurosporine	1034	Broad spectrum kinase inhibitor	RTK signaling	cnaLUAD16	5	46	0.420319	-1.99999	-2.63045			0.272718	0.630459	1.05309	1.53339	0.376433			94.1759	LUAD	GDSC2
Staurosporine	1034	Broad spectrum kinase inhibitor	RTK signaling	cnaLUAD17	4	47	0.139517	-2.76292	-2.55211			0.799775	-0.210809	1.47845	1.51309	0.789925			97.3237	LUAD	GDSC2
Staurosporine	1034	Broad spectrum kinase inhibitor	RTK signaling	cnaLUAD18	6	45	0.0925778	-2.6921	-2.55218			0.828687	-0.139922	1.41772	1.52168	0.832202			97.3237	LUAD	GDSC2
Staurosporine	1034	Broad spectrum kinase inhibitor	RTK signaling	cnaLUAD19	5	46	0.0118151	-2.58476	-2.56689			0.976765	-0.0178655	1.20928	1.53612	0.980084			99.4915	LUAD	GDSC2
Staurosporine	1034	Broad spectrum kinase inhibitor	RTK signaling	cnaLUAD21	5	46	0.0842516	-2.68351	-2.55616			0.767541	-0.127355	0.776814	1.56026	0.858739			97.3237	LUAD	GDSC2
Staurosporine	1034	Broad spectrum kinase inhibitor	RTK signaling	cnaLUAD22	6	45	0.227059	-2.26654	-2.60892			0.641089	0.342383	1.62259	1.49432	0.603719			96.7204	LUAD	GDSC2
Staurosporine	1034	Broad spectrum kinase inhibitor	RTK signaling	cnaLUAD23	4	47	0.557228	-3.33623	-2.50332			0.248024	-0.832913	1.14817	1.51459	0.289924			94.1759	LUAD	GDSC2
Staurosporine	1034	Broad spectrum kinase inhibitor	RTK signaling	cnaLUAD25	3	48	0.00381205	-2.56322	-2.56898			0.994731	0.00576419	1.30886	1.52014	0.994915			99.4915	LUAD	GDSC2
Staurosporine	1034	Broad spectrum kinase inhibitor	RTK signaling	cnaLUAD27	13	38	0.131595	-2.71665	-2.51801			0.703999	-0.198645	1.64819	1.46172	0.683914			96.7204	LUAD	GDSC2
Staurosporine	1034	Broad spectrum kinase inhibitor	RTK signaling	cnaLUAD28	8	43	0.1434	-2.75121	-2.53468			0.652559	-0.216529	1.14392	1.56266	0.711179			96.7204	LUAD	GDSC2
Staurosporine	1034	Broad spectrum kinase inhibitor	RTK signaling	cnaLUAD29	6	45	0.248204	-2.23859	-2.61265			0.588743	0.374066	1.51335	1.50638	0.570548			96.7204	LUAD	GDSC2
Staurosporine	1034	Broad spectrum kinase inhibitor	RTK signaling	cnaLUAD30	6	45	0.537723	-3.27513	-2.47445			0.0910442	-0.800679	0.88123	1.54301	0.221893			83.8264	LUAD	GDSC2
Staurosporine	1034	Broad spectrum kinase inhibitor	RTK signaling	cnaLUAD31	4	47	0.488553	-1.89388	-2.62607			0.253215	0.732196	1.01565	1.5249	0.352842			94.1759	LUAD	GDSC2
Staurosporine	1034	Broad spectrum kinase inhibitor	RTK signaling	cnaLUAD34	14	37	0.288852	-2.25447	-2.68752			0.347726	0.433044	1.40766	1.5309	0.361787			94.1759	LUAD	GDSC2
Staurosporine	1034	Broad spectrum kinase inhibitor	RTK signaling	cnaLUAD35	3	48	1.19794	-0.930194	-2.67105			0.0567379	1.74085	0.878444	1.4727	0.0496325			42.1876	LUAD	GDSC2
PLX-4720	1036	BRAF	ERK MAPK signaling	ARID1A_mut	3	51	0.261879	5.30395	4.949			0.615001	0.354948	1.02029	1.36709	0.661179			89.1352	LUAD	GDSC2
PLX-4720	1036	BRAF	ERK MAPK signaling	EGFR_mut	6	48	0.0292724	5.00405	4.96431			0.952756	0.0397479	1.50372	1.34141	0.946362			94.6362	LUAD	GDSC2
PLX-4720	1036	BRAF	ERK MAPK signaling	KRAS_mut	18	36	0.277092	4.72007	5.09305			0.372207	-0.372979	1.49998	1.26454	0.34156			89.1352	LUAD	GDSC2
PLX-4720	1036	BRAF	ERK MAPK signaling	NF1_mut	3	51	0.292209	5.34261	4.94673			0.688137	0.395877	1.46076	1.35036	0.624887			89.1352	LUAD	GDSC2
PLX-4720	1036	BRAF	ERK MAPK signaling	SMARCA4_mut	12	42	0.224733	5.20501	4.90121			0.515977	0.303795	1.4171	1.33374	0.495404			89.1352	LUAD	GDSC2
PLX-4720	1036	BRAF	ERK MAPK signaling	STK11_mut	8	46	0.424547	4.48333	5.05314			0.273024	-0.56981	1.26953	1.35311	0.272837			89.1352	LUAD	GDSC2
PLX-4720	1036	BRAF	ERK MAPK signaling	SVEP1_mut	3	51	0.558367	4.25863	5.01049			0.130778	-0.751858	0.575498	1.36836	0.351629			89.1352	LUAD	GDSC2
PLX-4720	1036	BRAF	ERK MAPK signaling	TP53_mut	43	11	0.0489275	4.95519	5.02162			0.895341	-0.0664262	1.32059	1.50333	0.885424			94.6362	LUAD	GDSC2
PLX-4720	1036	BRAF	ERK MAPK signaling	cnaLUAD1	33	21	0.0277974	4.95404	4.99179			0.92104	-0.037743	1.36075	1.35304	0.92106			94.6362	LUAD	GDSC2
PLX-4720	1036	BRAF	ERK MAPK signaling	cnaLUAD2	5	49	0.0582067	4.89701	4.97604			0.884583	-0.0790284	1.07506	1.37866	0.901807			94.6362	LUAD	GDSC2
PLX-4720	1036	BRAF	ERK MAPK signaling	cnaLUAD3	10	44	0.138944	5.12223	4.93384			0.668685	0.18839	1.19397	1.38737	0.693274			89.1352	LUAD	GDSC2
PLX-4720	1036	BRAF	ERK MAPK signaling	cnaLUAD5	4	50	0.387512	5.45337	4.92995			0.580161	0.523419	1.6694	1.32872	0.459166			89.1352	LUAD	GDSC2
PLX-4720	1036	BRAF	ERK MAPK signaling	cnaLUAD6	4	50	0.329636	5.38159	4.93569			0.291927	0.445897	0.657	1.38397	0.528611			89.1352	LUAD	GDSC2
PLX-4720	1036	BRAF	ERK MAPK signaling	cnaLUAD7	4	50	0.787577	5.93779	4.8912			0.26242	1.0466	1.51318	1.31676	0.135653			89.1352	LUAD	GDSC2
PLX-4720	1036	BRAF	ERK MAPK signaling	cnaLUAD10	7	47	0.180535	5.18169	4.937			0.505572	0.244685	0.772368	1.41376	0.657723			89.1352	LUAD	GDSC2
PLX-4720	1036	BRAF	ERK MAPK signaling	cnaLUAD11	10	44	0.332781	5.33378	4.88576			0.351949	0.44802	1.3213	1.35146	0.346545			89.1352	LUAD	GDSC2
PLX-4720	1036	BRAF	ERK MAPK signaling	cnaLUAD12	4	50	0.526539	4.31313	5.02117			0.356867	-0.70804	1.2837	1.34835	0.315597			89.1352	LUAD	GDSC2
PLX-4720	1036	BRAF	ERK MAPK signaling	cnaLUAD13	6	48	0.734724	4.10546	5.07663			0.0943298	-0.971173	1.13147	1.34048	0.0957187			89.1352	LUAD	GDSC2
PLX-4720	1036	BRAF	ERK MAPK signaling	cnaLUAD14	6	48	1.09423	3.72226	5.12453			0.000780136	-1.40227	0.6138	1.333	0.0145839			52.5022	LUAD	GDSC2
PLX-4720	1036	BRAF	ERK MAPK signaling	cnaLUAD15	5	49	0.0520337	4.90461	4.97526			0.945483	-0.0706492	2.14185	1.27076	0.912175			94.6362	LUAD	GDSC2
PLX-4720	1036	BRAF	ERK MAPK signaling	cnaLUAD16	6	48	0.417479	5.46819	4.90629			0.556584	0.561903	2.15428	1.22905	0.339445			89.1352	LUAD	GDSC2
PLX-4720	1036	BRAF	ERK MAPK signaling	cnaLUAD17	4	50	0.478284	4.3722	5.01644			0.421513	-0.644243	1.36442	1.34592	0.361585			89.1352	LUAD	GDSC2
PLX-4720	1036	BRAF	ERK MAPK signaling	cnaLUAD18	6	48	0.211135	4.71445	5.00051			0.720183	-0.286051	1.80316	1.29805	0.627886			89.1352	LUAD	GDSC2
PLX-4720	1036	BRAF	ERK MAPK signaling	cnaLUAD19	5	49	0.654805	4.17656	5.04955			0.15619	-0.872992	1.10079	1.35077	0.169019			89.1352	LUAD	GDSC2
PLX-4720	1036	BRAF	ERK MAPK signaling	cnaLUAD21	7	47	0.201795	5.20665	4.93329			0.614335	0.273369	1.27659	1.36455	0.620518			89.1352	LUAD	GDSC2
PLX-4720	1036	BRAF	ERK MAPK signaling	cnaLUAD22	7	47	0.324077	4.58803	5.02542			0.425286	-0.437387	1.27551	1.35901	0.427394			89.1352	LUAD	GDSC2
PLX-4720	1036	BRAF	ERK MAPK signaling	cnaLUAD23	4	50	0.381225	5.44559	4.93057			0.343697	0.515015	0.886035	1.37431	0.466446			89.1352	LUAD	GDSC2
PLX-4720	1036	BRAF	ERK MAPK signaling	cnaLUAD25	3	51	0.559186	5.67983	4.92689			0.51427	0.752943	1.65136	1.33285	0.350929			89.1352	LUAD	GDSC2
PLX-4720	1036	BRAF	ERK MAPK signaling	cnaLUAD27	13	41	0.418025	4.54471	5.10317			0.182262	-0.558458	1.24427	1.36224	0.194842			89.1352	LUAD	GDSC2
PLX-4720	1036	BRAF	ERK MAPK signaling	cnaLUAD28	9	45	0.146646	5.13441	4.93558			0.677454	0.198825	1.25782	1.37288	0.68962			89.1352	LUAD	GDSC2
PLX-4720	1036	BRAF	ERK MAPK signaling	cnaLUAD29	8	46	0.0748186	5.05524	4.95368			0.865836	0.10156	1.5566	1.32375	0.845907			94.6362	LUAD	GDSC2
PLX-4720	1036	BRAF	ERK MAPK signaling	cnaLUAD30	7	47	0.256899	5.27118	4.92368			0.204816	0.347507	0.445602	1.42918	0.52879			89.1352	LUAD	GDSC2
PLX-4720	1036	BRAF	ERK MAPK signaling	cnaLUAD31	4	50	0.129212	5.13109	4.95573			0.86467	0.175355	1.86549	1.31964	0.804596			94.6362	LUAD	GDSC2
PLX-4720	1036	BRAF	ERK MAPK signaling	cnaLUAD32	3	51	0.770401	5.94115	4.91152			0.347683	1.02963	1.46749	1.33097	0.200432			89.1352	LUAD	GDSC2
PLX-4720	1036	BRAF	ERK MAPK signaling	cnaLUAD34	17	37	0.125257	4.85238	5.02217			0.662647	-0.169791	1.28308	1.38653	0.670785			89.1352	LUAD	GDSC2
PLX-4720	1036	BRAF	ERK MAPK signaling	cnaLUAD35	4	50	0.0815694	5.07126	4.96052			0.828276	0.110738	0.877858	1.38157	0.875868			94.6362	LUAD	GDSC2
Wee1 Inhibitor	1046	WEE1	CHEK1	Cell cycle	ARID1A_mut	3	48	0.641642	4.32175	3.26361			0.375396	1.05815	1.61911	1.65039	0.286235			39.1907	LUAD	GDSC2
Wee1 Inhibitor	1046	WEE1	CHEK1	Cell cycle	EGFR_mut	5	46	0.0127909	3.3451	3.32376			0.97866	0.0213424	1.60528	1.67407	0.97844			57.5553	LUAD	GDSC2
Wee1 Inhibitor	1046	WEE1	CHEK1	Cell cycle	KRAS_mut	18	33	0.174253	3.13839	3.4281			0.579988	-0.28971	1.88214	1.53321	0.554788			47.1853	LUAD	GDSC2
Wee1 Inhibitor	1046	WEE1	CHEK1	Cell cycle	SMARCA4_mut	11	40	0.319433	2.91152	3.43979			0.243587	-0.528271	1.1392	1.76168	0.352716			39.1907	LUAD	GDSC2
Wee1 Inhibitor	1046	WEE1	CHEK1	Cell cycle	STK11_mut	8	43	0.436036	2.72029	3.43851			0.34238	-0.718219	1.90471	1.6002	0.262959			39.1907	LUAD	GDSC2
Wee1 Inhibitor	1046	WEE1	CHEK1	Cell cycle	SVEP1_mut	3	48	0.322954	3.83151	3.29425			0.611442	0.53726	1.53834	1.6687	0.589816			47.1853	LUAD	GDSC2
Wee1 Inhibitor	1046	WEE1	CHEK1	Cell cycle	TP53_mut	40	11	0.430417	3.17341	3.88016			0.216869	-0.706746	1.65108	1.60612	0.212124			39.1907	LUAD	GDSC2
Wee1 Inhibitor	1046	WEE1	CHEK1	Cell cycle	cnaLUAD1	31	20	0.293938	3.51616	3.03087			0.281674	0.485281	1.80937	1.36391	0.310461			39.1907	LUAD	GDSC2
Wee1 Inhibitor	1046	WEE1	CHEK1	Cell cycle	cnaLUAD2	5	46	0.528462	4.11115	3.24049			0.235157	0.870658	1.35035	1.67139	0.267222			39.1907	LUAD	GDSC2
Wee1 Inhibitor	1046	WEE1	CHEK1	Cell cycle	cnaLUAD3	9	42	0.0711132	3.22817	3.34678			0.859422	-0.118612	1.81	1.63878	0.847287			52.9555	LUAD	GDSC2
Wee1 Inhibitor	1046	WEE1	CHEK1	Cell cycle	cnaLUAD5	4	47	0.170617	3.06378	3.34815			0.724119	-0.284375	1.41225	1.68201	0.744626			48.8325	LUAD	GDSC2
Wee1 Inhibitor	1046	WEE1	CHEK1	Cell cycle	cnaLUAD6	4	47	0.632075	4.28351	3.24435			0.0637738	1.03916	0.768602	1.68542	0.230732			39.1907	LUAD	GDSC2
Wee1 Inhibitor	1046	WEE1	CHEK1	Cell cycle	cnaLUAD7	4	47	1.43103	5.37421	3.15152			0.0591283	2.22268	1.55321	1.55321	0.00837932			16.7586	LUAD	GDSC2
Wee1 Inhibitor	1046	WEE1	CHEK1	Cell cycle	cnaLUAD10	6	45	0.374554	3.87316	3.25288			0.429993	0.620286	1.69876	1.65114	0.392991			39.2991	LUAD	GDSC2
Wee1 Inhibitor	1046	WEE1	CHEK1	Cell cycle	cnaLUAD11	9	42	0.476298	3.96939	3.18795			0.176435	0.781441	1.44526	1.67613	0.200808			39.1907	LUAD	GDSC2
Wee1 Inhibitor	1046	WEE1	CHEK1	Cell cycle	cnaLUAD12	3	48	0.0457234	3.25405	3.33034			0.949801	-0.076288	1.83296	1.66111	0.939071			56.9134	LUAD	GDSC2
Wee1 Inhibitor	1046	WEE1	CHEK1	Cell cycle	cnaLUAD13	5	46	0.152375	3.09677	3.35075			0.744869	-0.253976	1.55708	1.67619	0.747628			48.8325	LUAD	GDSC2
Wee1 Inhibitor	1046	WEE1	CHEK1	Cell cycle	cnaLUAD14	6	45	0.41801	2.71616	3.40714			0.338363	-0.690986	1.52487	1.66698	0.340875			39.1907	LUAD	GDSC2
Wee1 Inhibitor	1046	WEE1	CHEK1	Cell cycle	cnaLUAD15	5	46	0.409106	3.93686	3.25944			0.438834	0.677423	1.71238	1.65075	0.389198			39.2991	LUAD	GDSC2
Wee1 Inhibitor	1046	WEE1	CHEK1	Cell cycle	cnaLUAD16	5	46	0.269939	3.73075	3.28184			0.617224	0.44891	1.79878	1.65039	0.569096			47.1853	LUAD	GDSC2
Wee1 Inhibitor	1046	WEE1	CHEK1	Cell cycle	cnaLUAD17	4	47	0.603296	2.41061	3.40374			0.091532	-0.993137	0.835101	1.68558	0.252352			39.1907	LUAD	GDSC2
Wee1 Inhibitor	1046	WEE1	CHEK1	Cell cycle	cnaLUAD18	6	45	0.456215	2.66161	3.41442			0.283791	-0.752809	1.46406	1.66995	0.299004			39.1907	LUAD	GDSC2
Wee1 Inhibitor	1046	WEE1	CHEK1	Cell cycle	cnaLUAD19	5	46	0.185066	3.04777	3.35608			0.627247	-0.30831	1.22343	1.69971	0.696015			48.8325	LUAD	GDSC2
Wee1 Inhibitor	1046	WEE1	CHEK1	Cell cycle	cnaLUAD21	5	46	0.261418	3.71805	3.28322			0.624718	0.434829	1.77992	1.65259	0.581314			47.1853	LUAD	GDSC2
Wee1 Inhibitor	1046	WEE1	CHEK1	Cell cycle	cnaLUAD22	6	45	0.412147	2.72455	3.40602			0.346444	-0.681471	1.53183	1.66673	0.347627			39.1907	LUAD	GDSC2
Wee1 Inhibitor	1046	WEE1	CHEK1	Cell cycle	cnaLUAD23	4	47	0.162131	3.07679	3.34705			0.697682	-0.270259	1.19881	1.69296	0.756904			48.8325	LUAD	GDSC2
Wee1 Inhibitor	1046	WEE1	CHEK1	Cell cycle	cnaLUAD25	3	48	1.05032	4.92524	3.22589			8.69475e-08	1.69936	0.170663	1.65163	0.0838131			39.1907	LUAD	GDSC2
Wee1 Inhibitor	1046	WEE1	CHEK1	Cell cycle	cnaLUAD27	13	38	0.450589	2.77657	3.51376			0.156015	-0.737191	1.52519	1.67044	0.167112			39.1907	LUAD	GDSC2
Wee1 Inhibitor	1046	WEE1	CHEK1	Cell cycle	cnaLUAD28	8	43	0.226663	3.64361	3.26673			0.523617	0.376873	1.44297	1.69656	0.558784			47.1853	LUAD	GDSC2
Wee1 Inhibitor	1046	WEE1	CHEK1	Cell cycle	cnaLUAD29	6	45	0.20824	3.63172	3.28507			0.672115	0.346652	1.81462	1.64677	0.633971			48.279	LUAD	GDSC2
Wee1 Inhibitor	1046	WEE1	CHEK1	Cell cycle	cnaLUAD30	6	45	0.538564	2.54508	3.42995			0.0290886	-0.884873	0.656153	1.7197	0.221182			39.1907	LUAD	GDSC2
Wee1 Inhibitor	1046	WEE1	CHEK1	Cell cycle	cnaLUAD31	4	47	0.76314	4.47444	3.2281			0.227886	1.24634	1.64253	1.63256	0.149253			39.1907	LUAD	GDSC2
Wee1 Inhibitor	1046	WEE1	CHEK1	Cell cycle	cnaLUAD34	14	37	0.142484	3.15373	3.39098			0.632858	-0.237246	1.50153	1.72031	0.651766			48.279	LUAD	GDSC2
Wee1 Inhibitor	1046	WEE1	CHEK1	Cell cycle	cnaLUAD35	3	48	1.34934	5.34176	3.19986			0.000103769	2.1419	0.378399	1.61892	0.0278162			27.8162	LUAD	GDSC2
Nutlin-3a (-)	1047	MDM2	p53 pathway	ARID1A_mut	3	48	0.164097	5.76006	5.54626			0.8234	0.213801	1.44042	1.29672	0.783908			83.328	LUAD	GDSC2
Nutlin-3a (-)	1047	MDM2	p53 pathway	EGFR_mut	5	46	0.679516	6.34154	5.47376			0.0607235	0.867775	0.75372	1.31351	0.155372			69.9374	LUAD	GDSC2
Nutlin-3a (-)	1047	MDM2	p53 pathway	KRAS_mut	18	33	0.392087	5.23392	5.73607			0.235741	-0.502151	1.55368	1.10869	0.187038			69.9374	LUAD	GDSC2
Nutlin-3a (-)	1047	MDM2	p53 pathway	SMARCA4_mut	11	40	0.372108	5.18285	5.66223			0.392656	-0.479384	1.69015	1.1631	0.279749			69.9374	LUAD	GDSC2
Nutlin-3a (-)	1047	MDM2	p53 pathway	STK11_mut	8	43	1.61639	4.03488	5.84237			0.00346227	-1.80749	1.22295	1.09981	0.000113045			0.339134	LUAD	GDSC2
Nutlin-3a (-)	1047	MDM2	p53 pathway	SVEP1_mut	3	48	0.000258943	5.55852	5.55886			0.999631	-0.000337636	1.09307	1.31212	0.999655			88.2048	LUAD	GDSC2
Nutlin-3a (-)	1047	MDM2	p53 pathway	TP53_mut	40	11	1.10278	5.8403	4.53533			0.0369548	1.30497	0.979456	1.7664	0.00215557			3.23335	LUAD	GDSC2
Nutlin-3a (-)	1047	MDM2	p53 pathway	cnaLUAD1	31	20	0.431741	5.34301	5.89337			0.0976955	-0.550366	1.48776	0.834207	0.138656			69.9374	LUAD	GDSC2
Nutlin-3a (-)	1047	MDM2	p53 pathway	cnaLUAD2	5	46	0.536755	4.93578	5.62656			0.231757	-0.690777	1.0631	1.30499	0.259882			69.9374	LUAD	GDSC2
Nutlin-3a (-)	1047	MDM2	p53 pathway	cnaLUAD3	9	42	0.1621	5.73256	5.52161			0.595881	0.210943	0.985947	1.35432	0.66093			83.328	LUAD	GDSC2
Nutlin-3a (-)	1047	MDM2	p53 pathway	cnaLUAD5	4	47	0.302496	5.92108	5.52801			0.485778	0.393074	0.951283	1.31895	0.564049			81.5405	LUAD	GDSC2
Nutlin-3a (-)	1047	MDM2	p53 pathway	cnaLUAD6	4	47	0.709898	4.72152	5.6301			0.187466	-0.908574	1.06698	1.29253	0.179119			69.9374	LUAD	GDSC2
Nutlin-3a (-)	1047	MDM2	p53 pathway	cnaLUAD7	4	47	0.286498	5.21563	5.58805			0.710799	-0.372416	1.80304	1.26012	0.584773			81.5405	LUAD	GDSC2
Nutlin-3a (-)	1047	MDM2	p53 pathway	cnaLUAD10	6	45	0.146009	5.72663	5.53647			0.697283	0.190162	1.04405	1.32859	0.738343			83.328	LUAD	GDSC2
Nutlin-3a (-)	1047	MDM2	p53 pathway	cnaLUAD11	9	42	0.448363	6.03313	5.4572			0.149427	0.57593	0.956029	1.33925	0.228061			69.9374	LUAD	GDSC2
Nutlin-3a (-)	1047	MDM2	p53 pathway	cnaLUAD12	3	48	0.315882	5.94538	5.53468			0.182237	0.4107	0.348068	1.3256	0.597964			81.5405	LUAD	GDSC2
Nutlin-3a (-)	1047	MDM2	p53 pathway	cnaLUAD13	5	46	0.0127724	5.54382	5.56047			0.968288	-0.0166539	0.787738	1.34019	0.978471			88.2048	LUAD	GDSC2
Nutlin-3a (-)	1047	MDM2	p53 pathway	cnaLUAD14	6	45	1.17691	4.296	5.72722			0.0185439	-1.43122	1.05497	1.23305	0.0092962			9.2962	LUAD	GDSC2
Nutlin-3a (-)	1047	MDM2	p53 pathway	cnaLUAD15	5	46	0.0952347	5.44688	5.57101			0.879768	-0.124125	1.68333	1.26407	0.840564			83.328	LUAD	GDSC2
Nutlin-3a (-)	1047	MDM2	p53 pathway	cnaLUAD16	5	46	0.0544203	5.49484	5.56579			0.935798	-0.070949	1.81525	1.24815	0.908467			85.1688	LUAD	GDSC2
Nutlin-3a (-)	1047	MDM2	p53 pathway	cnaLUAD17	4	47	0.31534	5.93635	5.52671			0.172763	0.409642	0.402738	1.33679	0.54768			81.5405	LUAD	GDSC2
Nutlin-3a (-)	1047	MDM2	p53 pathway	cnaLUAD18	6	45	0.500682	6.12723	5.48305			0.0884126	0.644175	0.688287	1.33776	0.254904			69.9374	LUAD	GDSC2
Nutlin-3a (-)	1047	MDM2	p53 pathway	cnaLUAD19	5	46	0.151531	5.73686	5.53949			0.648725	0.197373	0.813667	1.33736	0.748976			83.328	LUAD	GDSC2
Nutlin-3a (-)	1047	MDM2	p53 pathway	cnaLUAD21	5	46	0.156417	5.74259	5.53887			0.803074	0.203723	1.6713	1.26445	0.741177			83.328	LUAD	GDSC2
Nutlin-3a (-)	1047	MDM2	p53 pathway	cnaLUAD22	6	45	0.394729	6.0092	5.49879			0.104577	0.510409	0.532692	1.35269	0.368202			81.5405	LUAD	GDSC2
Nutlin-3a (-)	1047	MDM2	p53 pathway	cnaLUAD23	4	47	0.459211	5.01136	5.60543			0.232712	-0.594072	0.775799	1.32042	0.38226			81.5405	LUAD	GDSC2
Nutlin-3a (-)	1047	MDM2	p53 pathway	cnaLUAD25	3	48	0.352886	5.99035	5.53187			0.580188	0.458486	1.19811	1.30338	0.55593			81.5405	LUAD	GDSC2
Nutlin-3a (-)	1047	MDM2	p53 pathway	cnaLUAD27	13	38	0.056535	5.61375	5.54005			0.844595	0.0736928	1.07723	1.36886	0.861056			83.328	LUAD	GDSC2
Nutlin-3a (-)	1047	MDM2	p53 pathway	cnaLUAD28	8	43	0.241263	5.82302	5.50969			0.441116	0.31333	0.951497	1.34791	0.533836			81.5405	LUAD	GDSC2
Nutlin-3a (-)	1047	MDM2	p53 pathway	cnaLUAD29	6	45	0.0967705	5.67012	5.544			0.808792	0.126115	1.13029	1.32146	0.824727			83.328	LUAD	GDSC2
Nutlin-3a (-)	1047	MDM2	p53 pathway	cnaLUAD30	6	45	0.0845283	5.46163	5.5718			0.723724	-0.110174	0.560155	1.36244	0.846596			83.328	LUAD	GDSC2
Nutlin-3a (-)	1047	MDM2	p53 pathway	cnaLUAD31	4	47	0.315448	5.1812	5.59098			0.679137	-0.409782	1.77229	1.26203	0.547542			81.5405	LUAD	GDSC2
Nutlin-3a (-)	1047	MDM2	p53 pathway	cnaLUAD34	14	37	0.183297	5.38605	5.62422			0.556592	-0.238174	1.25762	1.31414	0.561789			81.5405	LUAD	GDSC2
Nutlin-3a (-)	1047	MDM2	p53 pathway	cnaLUAD35	3	48	1.2544	7.03287	5.46671			0.173607	1.56616	1.33566	1.24468	0.0401856			30.1392	LUAD	GDSC2
Mirin	1048	MRE11	Genome integrity	ARID1A_mut	3	44	1.0829	6.89436	5.43095			0.407982	1.46341	2.43873	1.2785	0.076226			72.0065	LUAD	GDSC2
Mirin	1048	MRE11	Genome integrity	EGFR_mut	5	42	0.0888672	5.41322	5.53759			0.769337	-0.124362	0.768599	1.4463	0.851842			86.3176	LUAD	GDSC2
Mirin	1048	MRE11	Genome integrity	KRAS_mut	15	32	0.440656	5.1133	5.71704			0.179619	-0.603744	1.42385	1.34512	0.165936			73.9661	LUAD	GDSC2
Mirin	1048	MRE11	Genome integrity	SMARCA4_mut	11	36	0.138142	5.67222	5.47917			0.736962	0.19305	1.72643	1.28814	0.690331			86.3176	LUAD	GDSC2
Mirin	1048	MRE11	Genome integrity	STK11_mut	8	39	0.659864	4.7813	5.67678			0.0636118	-0.895476	1.0702	1.40352	0.0960086			72.0065	LUAD	GDSC2
Mirin	1048	MRE11	Genome integrity	TP53_mut	37	10	0.347573	5.62681	5.14528			0.266021	0.481529	1.44927	1.09323	0.334669			83.6674	LUAD	GDSC2
Mirin	1048	MRE11	Genome integrity	cnaLUAD1	28	19	0.251967	5.66583	5.31587			0.343976	0.349962	1.66727	0.808127	0.401083			85.4677	LUAD	GDSC2
Mirin	1048	MRE11	Genome integrity	cnaLUAD2	4	43	0.14471	5.70955	5.50713			0.59289	0.202417	0.576042	1.43966	0.783178			86.3176	LUAD	GDSC2
Mirin	1048	MRE11	Genome integrity	cnaLUAD3	8	39	0.0785908	5.4331	5.54308			0.752608	-0.109974	0.702302	1.49264	0.840448			86.3176	LUAD	GDSC2
Mirin	1048	MRE11	Genome integrity	cnaLUAD5	4	43	0.0523185	5.45735	5.53059			0.86872	-0.073236	0.724026	1.43596	0.920721			86.3176	LUAD	GDSC2
Mirin	1048	MRE11	Genome integrity	cnaLUAD6	3	44	0.15053	5.32721	5.5378			0.768889	-0.210589	1.05261	1.41302	0.801983			86.3176	LUAD	GDSC2
Mirin	1048	MRE11	Genome integrity	cnaLUAD7	3	44	0.712556	6.44378	5.46167			0.54047	0.982115	2.31754	1.31843	0.238678			74.9941	LUAD	GDSC2
Mirin	1048	MRE11	Genome integrity	cnaLUAD10	5	42	0.0250734	5.55572	5.52062			0.928891	0.0351008	0.693577	1.45053	0.957967			87.0879	LUAD	GDSC2
Mirin	1048	MRE11	Genome integrity	cnaLUAD11	7	40	0.0600916	5.59594	5.51183			0.827355	0.0841061	0.79101	1.47108	0.884047			86.3176	LUAD	GDSC2
Mirin	1048	MRE11	Genome integrity	cnaLUAD12	3	44	0.196981	5.78221	5.50678			0.414497	0.275433	0.402193	1.42779	0.742847			86.3176	LUAD	GDSC2
Mirin	1048	MRE11	Genome integrity	cnaLUAD14	6	41	0.431315	5.00322	5.60062			0.284982	-0.597397	1.14921	1.41178	0.329035			83.6674	LUAD	GDSC2
Mirin	1048	MRE11	Genome integrity	cnaLUAD15	3	44	0.695429	6.42234	5.46313			0.0756265	0.959208	0.583189	1.4054	0.24998			74.9941	LUAD	GDSC2
Mirin	1048	MRE11	Genome integrity	cnaLUAD16	5	42	0.740306	6.42629	5.41698			0.0010763	1.0093	0.359881	1.42389	0.124625			73.9661	LUAD	GDSC2
Mirin	1048	MRE11	Genome integrity	cnaLUAD17	3	44	0.206338	5.25429	5.54277			0.200511	-0.288483	0.0919921	1.43012	0.731109			86.3176	LUAD	GDSC2
Mirin	1048	MRE11	Genome integrity	cnaLUAD18	5	42	0.237692	5.22783	5.55966			0.380452	-0.331831	0.636045	1.44902	0.617815			86.3176	LUAD	GDSC2
Mirin	1048	MRE11	Genome integrity	cnaLUAD19	4	43	0.320837	5.11513	5.56242			0.295026	-0.447293	0.649419	1.4326	0.542463			86.3176	LUAD	GDSC2
Mirin	1048	MRE11	Genome integrity	cnaLUAD21	5	42	1.03052	6.75054	5.37838			0.193868	1.37216	1.9554	1.25415	0.0346637			66.2378	LUAD	GDSC2
Mirin	1048	MRE11	Genome integrity	cnaLUAD22	6	41	0.589646	6.23033	5.42104			0.318796	0.809283	1.74869	1.31794	0.184088			73.9661	LUAD	GDSC2
Mirin	1048	MRE11	Genome integrity	cnaLUAD23	4	43	0.26814	5.18192	5.55621			0.354081	-0.374294	0.611712	1.43561	0.610494			86.3176	LUAD	GDSC2
Mirin	1048	MRE11	Genome integrity	cnaLUAD25	3	44	0.477965	6.14636	5.48195			0.00588461	0.664415	0.136178	1.42175	0.427339			85.4677	LUAD	GDSC2
Mirin	1048	MRE11	Genome integrity	cnaLUAD27	10	37	0.234919	5.26669	5.594			0.589151	-0.327303	1.73917	1.29239	0.513172			86.3176	LUAD	GDSC2
Mirin	1048	MRE11	Genome integrity	cnaLUAD28	8	39	0.507983	4.94517	5.64316			0.094576	-0.697997	0.89579	1.445	0.197243			73.9661	LUAD	GDSC2
Mirin	1048	MRE11	Genome integrity	cnaLUAD29	7	40	0.143537	5.35357	5.55424			0.664101	-0.200674	1.02342	1.44711	0.727715			86.3176	LUAD	GDSC2
Mirin	1048	MRE11	Genome integrity	cnaLUAD30	7	40	0.221799	5.26095	5.57045			0.304893	-0.309504	0.478022	1.48716	0.590927			86.3176	LUAD	GDSC2
Mirin	1048	MRE11	Genome integrity	cnaLUAD31	3	44	0.497248	6.17108	5.48026			0.00378014	0.69082	0.121284	1.42099	0.409067			85.4677	LUAD	GDSC2
Mirin	1048	MRE11	Genome integrity	cnaLUAD32	3	44	0.372476	6.01043	5.49122			0.0430403	0.519211	0.199781	1.42534	0.535636			86.3176	LUAD	GDSC2
Mirin	1048	MRE11	Genome integrity	cnaLUAD34	15	32	0.0368972	5.48919	5.54084			0.8943	-0.0516468	1.0703	1.52538	0.906661			86.3176	LUAD	GDSC2
Mirin	1048	MRE11	Genome integrity	cnaLUAD35	3	44	1.23557	7.07166	5.41886			0.394414	1.6528	2.65969	1.24242	0.0441585			66.2378	LUAD	GDSC2
PD173074	1049	FGFR1	FGFR2	FGFR3	RTK signaling	ARID1A_mut	3	48	0.803123	5.69399	4.95369			0.287837	0.740291	0.900327	0.922666	0.183373			98.7064	LUAD	GDSC2
PD173074	1049	FGFR1	FGFR2	FGFR3	RTK signaling	EGFR_mut	5	46	1.02424	5.82541	4.90722			0.0557503	0.918192	0.78326	0.905835	0.0344759			52.3587	LUAD	GDSC2
PD173074	1049	FGFR1	FGFR2	FGFR3	RTK signaling	KRAS_mut	18	33	0.0355167	4.97567	5.00901			0.902538	-0.0333359	0.903587	0.956676	0.90402			98.7064	LUAD	GDSC2
PD173074	1049	FGFR1	FGFR2	FGFR3	RTK signaling	SMARCA4_mut	11	40	0.107147	4.91843	5.01891			0.76937	-0.100481	1.0066	0.919319	0.754313			98.7064	LUAD	GDSC2
PD173074	1049	FGFR1	FGFR2	FGFR3	RTK signaling	STK11_mut	8	43	0.718204	4.44796	5.09943			0.11973	-0.651473	1.00301	0.890096	0.068137			57.9164	LUAD	GDSC2
PD173074	1049	FGFR1	FGFR2	FGFR3	RTK signaling	SVEP1_mut	3	48	0.417764	4.62998	5.02019			0.502684	-0.390214	0.824827	0.93842	0.486011			98.7064	LUAD	GDSC2
PD173074	1049	FGFR1	FGFR2	FGFR3	RTK signaling	TP53_mut	40	11	0.45005	4.9077	5.32284			0.160828	-0.415142	0.951331	0.799825	0.192336			98.7064	LUAD	GDSC2
PD173074	1049	FGFR1	FGFR2	FGFR3	RTK signaling	cnaLUAD1	31	20	0.0719628	4.97077	5.03828			0.800395	-0.0675109	0.960525	0.901654	0.802933			98.7064	LUAD	GDSC2
PD173074	1049	FGFR1	FGFR2	FGFR3	RTK signaling	cnaLUAD2	5	46	0.25831	4.7792	5.02094			0.394407	-0.241744	0.507667	0.964778	0.585802			98.7064	LUAD	GDSC2
PD173074	1049	FGFR1	FGFR2	FGFR3	RTK signaling	cnaLUAD3	9	42	0.262383	5.19904	4.954			0.520831	0.245037	1.02386	0.915303	0.478414			98.7064	LUAD	GDSC2
PD173074	1049	FGFR1	FGFR2	FGFR3	RTK signaling	cnaLUAD5	4	47	0.00848781	4.9899	4.99787			0.982555	-0.00796781	0.628778	0.955464	0.987064			98.7064	LUAD	GDSC2
PD173074	1049	FGFR1	FGFR2	FGFR3	RTK signaling	cnaLUAD6	4	47	0.0943451	4.91565	5.00419			0.781848	-0.0885357	0.536228	0.958812	0.857005			98.7064	LUAD	GDSC2
PD173074	1049	FGFR1	FGFR2	FGFR3	RTK signaling	cnaLUAD7	4	47	0.200612	5.17053	4.98249			0.704838	0.188038	0.874953	0.941245	0.70178			98.7064	LUAD	GDSC2
PD173074	1049	FGFR1	FGFR2	FGFR3	RTK signaling	cnaLUAD10	6	45	0.172613	5.13999	4.97821			0.664468	0.161779	0.803605	0.951229	0.69297			98.7064	LUAD	GDSC2
PD173074	1049	FGFR1	FGFR2	FGFR3	RTK signaling	cnaLUAD11	9	42	0.751325	5.55476	4.87777			0.0383458	0.676988	0.773907	0.92383	0.0461989			52.3587	LUAD	GDSC2
PD173074	1049	FGFR1	FGFR2	FGFR3	RTK signaling	cnaLUAD12	3	48	0.016083	5.01145	4.99635			0.97255	0.0150976	0.648817	0.949106	0.97855			98.7064	LUAD	GDSC2
PD173074	1049	FGFR1	FGFR2	FGFR3	RTK signaling	cnaLUAD13	5	46	0.389437	4.66978	5.03283			0.164812	-0.363055	0.434007	0.964162	0.412235			98.7064	LUAD	GDSC2
PD173074	1049	FGFR1	FGFR2	FGFR3	RTK signaling	cnaLUAD14	6	45	1.4129	3.93582	5.13876			0.00524321	-1.20294	0.682376	0.86853	0.0020835			7.08389	LUAD	GDSC2
PD173074	1049	FGFR1	FGFR2	FGFR3	RTK signaling	cnaLUAD15	5	46	0.117466	5.09664	4.98644			0.792121	0.1102	0.8314	0.947049	0.804052			98.7064	LUAD	GDSC2
PD173074	1049	FGFR1	FGFR2	FGFR3	RTK signaling	cnaLUAD16	5	46	0.101203	5.08289	4.98793			0.869876	0.0949581	1.18754	0.912854	0.830724			98.7064	LUAD	GDSC2
PD173074	1049	FGFR1	FGFR2	FGFR3	RTK signaling	cnaLUAD17	4	47	0.129976	4.88487	5.0068			0.713035	-0.121936	0.557791	0.957716	0.803979			98.7064	LUAD	GDSC2
PD173074	1049	FGFR1	FGFR2	FGFR3	RTK signaling	cnaLUAD18	6	45	0.135803	5.10961	4.98226			0.653312	0.127356	0.571627	0.970715	0.756011			98.7064	LUAD	GDSC2
PD173074	1049	FGFR1	FGFR2	FGFR3	RTK signaling	cnaLUAD19	5	46	0.183138	4.84242	5.01407			0.670848	-0.171654	0.794728	0.94893	0.699022			98.7064	LUAD	GDSC2
PD173074	1049	FGFR1	FGFR2	FGFR3	RTK signaling	cnaLUAD21	5	46	0.257823	5.21488	4.97359			0.560869	0.241291	0.811742	0.946127	0.586507			98.7064	LUAD	GDSC2
PD173074	1049	FGFR1	FGFR2	FGFR3	RTK signaling	cnaLUAD22	6	45	0.269113	5.21928	4.96764			0.515324	0.251645	0.829703	0.946321	0.538652			98.7064	LUAD	GDSC2
PD173074	1049	FGFR1	FGFR2	FGFR3	RTK signaling	cnaLUAD23	4	47	0.0617143	4.94386	5.00178			0.897723	-0.0579253	0.79636	0.947139	0.906164			98.7064	LUAD	GDSC2
PD173074	1049	FGFR1	FGFR2	FGFR3	RTK signaling	cnaLUAD25	3	48	0.177704	4.84038	5.00704			0.765328	-0.166666	0.828723	0.94225	0.766506			98.7064	LUAD	GDSC2
PD173074	1049	FGFR1	FGFR2	FGFR3	RTK signaling	cnaLUAD27	13	38	0.148785	4.8934	5.03277			0.671908	-0.139365	1.04229	0.899787	0.645372			98.7064	LUAD	GDSC2
PD173074	1049	FGFR1	FGFR2	FGFR3	RTK signaling	cnaLUAD28	8	43	0.151998	4.87713	5.01959			0.67116	-0.14246	0.826502	0.954459	0.694734			98.7064	LUAD	GDSC2
PD173074	1049	FGFR1	FGFR2	FGFR3	RTK signaling	cnaLUAD29	6	45	0.166152	4.85982	5.01556			0.72806	-0.155742	0.992122	0.930913	0.703893			98.7064	LUAD	GDSC2
PD173074	1049	FGFR1	FGFR2	FGFR3	RTK signaling	cnaLUAD30	6	45	0.295728	4.75344	5.02975			0.170701	-0.276309	0.316535	0.980203	0.499429			98.7064	LUAD	GDSC2
PD173074	1049	FGFR1	FGFR2	FGFR3	RTK signaling	cnaLUAD31	4	47	0.0171548	4.9824	4.9985			0.977289	-0.0161037	1.01727	0.933377	0.973859			98.7064	LUAD	GDSC2
PD173074	1049	FGFR1	FGFR2	FGFR3	RTK signaling	cnaLUAD34	14	37	0.192099	4.86691	5.04656			0.509129	-0.179645	0.805495	0.977778	0.543225			98.7064	LUAD	GDSC2
PD173074	1049	FGFR1	FGFR2	FGFR3	RTK signaling	cnaLUAD35	3	48	0.509971	5.44447	4.96929			0.279084	0.475182	0.565345	0.944227	0.395659			98.7064	LUAD	GDSC2
Alisertib	1051	AURKA	Mitosis	ARID1A_mut	3	44	0.944859	4.08999	2.38102			0.223624	1.70897	1.72923	1.81232	0.120322			64.0979	LUAD	GDSC2
Alisertib	1051	AURKA	Mitosis	EGFR_mut	5	42	0.0238284	2.52967	2.48539			0.895232	0.0442818	0.328904	1.94419	0.960052			98.8609	LUAD	GDSC2
Alisertib	1051	AURKA	Mitosis	KRAS_mut	15	32	0.436483	1.94939	2.74356			0.196674	-0.794177	1.98849	1.73779	0.169898			64.0979	LUAD	GDSC2
Alisertib	1051	AURKA	Mitosis	SMARCA4_mut	11	36	0.0379747	2.54415	2.47359			0.923973	0.070563	2.20698	1.74574	0.912719			98.8609	LUAD	GDSC2
Alisertib	1051	AURKA	Mitosis	STK11_mut	8	39	0.809397	1.29821	2.73459			0.0680174	-1.43639	1.81557	1.76699	0.0427344			64.0979	LUAD	GDSC2
Alisertib	1051	AURKA	Mitosis	TP53_mut	37	10	0.119299	2.53722	2.31579			0.681509	0.22143	1.96459	1.33682	0.739388			87.1422	LUAD	GDSC2
Alisertib	1051	AURKA	Mitosis	cnaLUAD1	28	19	0.222108	2.65594	2.24571			0.425492	0.41023	2.08903	1.40795	0.458795			75.7011	LUAD	GDSC2
Alisertib	1051	AURKA	Mitosis	cnaLUAD2	4	43	0.597454	3.49149	2.39695			0.0766104	1.09454	0.857402	1.88242	0.259112			68.596	LUAD	GDSC2
Alisertib	1051	AURKA	Mitosis	cnaLUAD3	8	39	0.134825	2.28247	2.53269			0.55713	-0.250224	0.778285	1.99183	0.72993			87.1422	LUAD	GDSC2
Alisertib	1051	AURKA	Mitosis	cnaLUAD5	4	43	0.89044	3.9575	2.3536			0.119375	1.6039	1.50946	1.8203	0.0953886			64.0979	LUAD	GDSC2
Alisertib	1051	AURKA	Mitosis	cnaLUAD6	3	44	0.737848	3.75253	2.40403			0.066368	1.34851	0.778931	1.86208	0.222677			66.803	LUAD	GDSC2
Alisertib	1051	AURKA	Mitosis	cnaLUAD7	3	44	1.1914	4.47675	2.35465			0.188948	2.1221	1.91285	1.77483	0.0519378			64.0979	LUAD	GDSC2
Alisertib	1051	AURKA	Mitosis	cnaLUAD10	5	42	0.268508	2.04578	2.543			0.308321	-0.497221	0.801007	1.92382	0.57315			79.5184	LUAD	GDSC2
Alisertib	1051	AURKA	Mitosis	cnaLUAD11	7	40	0.159731	2.74231	2.44597			0.609742	0.296345	1.25778	1.93086	0.698473			87.1422	LUAD	GDSC2
Alisertib	1051	AURKA	Mitosis	cnaLUAD12	3	44	0.00856682	2.50501	2.48909			0.984079	0.0159206	1.16523	1.88445	0.988609			98.8609	LUAD	GDSC2
Alisertib	1051	AURKA	Mitosis	cnaLUAD14	6	41	0.228814	2.12028	2.54422			0.595042	-0.423942	1.72069	1.86863	0.603208			79.6234	LUAD	GDSC2
Alisertib	1051	AURKA	Mitosis	cnaLUAD15	3	44	1.12856	4.37988	2.36125			0.0958457	2.01863	1.27562	1.809	0.0650304			64.0979	LUAD	GDSC2
Alisertib	1051	AURKA	Mitosis	cnaLUAD16	5	42	0.644576	3.53914	2.36522			0.0816383	1.17392	1.11936	1.87569	0.179822			64.0979	LUAD	GDSC2
Alisertib	1051	AURKA	Mitosis	cnaLUAD17	3	44	0.0794701	2.62834	2.48068			0.777775	0.147659	0.695219	1.89484	0.894644			98.8609	LUAD	GDSC2
Alisertib	1051	AURKA	Mitosis	cnaLUAD18	5	42	0.384198	3.12352	2.4147			0.394611	0.708822	1.58874	1.86806	0.421003			75.2451	LUAD	GDSC2
Alisertib	1051	AURKA	Mitosis	cnaLUAD19	4	43	0.0324573	2.54529	2.48497			0.943156	0.0603164	1.48145	1.88237	0.950765			98.8609	LUAD	GDSC2
Alisertib	1051	AURKA	Mitosis	cnaLUAD21	5	42	0.623437	3.50603	2.36916			0.26532	1.13687	1.92232	1.81363	0.194236			64.0979	LUAD	GDSC2
Alisertib	1051	AURKA	Mitosis	cnaLUAD22	6	41	0.374307	3.09203	2.40202			0.376165	0.690016	1.6407	1.86725	0.396347			75.2451	LUAD	GDSC2
Alisertib	1051	AURKA	Mitosis	cnaLUAD23	4	43	0.413363	1.79212	2.55503			0.0919855	-0.762916	0.587962	1.90394	0.433229			75.2451	LUAD	GDSC2
Alisertib	1051	AURKA	Mitosis	cnaLUAD25	3	44	0.541491	3.42368	2.42645			0.567176	0.99723	2.52957	1.80326	0.368995			75.2451	LUAD	GDSC2
Alisertib	1051	AURKA	Mitosis	cnaLUAD27	10	37	0.381636	1.93875	2.63912			0.373621	-0.700371	2.22324	1.72457	0.289976			68.596	LUAD	GDSC2
Alisertib	1051	AURKA	Mitosis	cnaLUAD28	8	39	0.514061	1.71239	2.64963			0.151736	-0.937242	1.50818	1.87548	0.192034			64.0979	LUAD	GDSC2
Alisertib	1051	AURKA	Mitosis	cnaLUAD29	7	40	0.230051	2.12752	2.55356			0.334502	-0.426039	0.793186	1.96482	0.577239			79.5184	LUAD	GDSC2
Alisertib	1051	AURKA	Mitosis	cnaLUAD30	7	40	0.429968	1.81823	2.60768			0.136827	-0.789454	1.05168	1.92864	0.29957			68.596	LUAD	GDSC2
Alisertib	1051	AURKA	Mitosis	cnaLUAD31	3	44	0.35867	3.11162	2.44773			0.297343	0.663896	0.812237	1.88543	0.550802			79.5184	LUAD	GDSC2
Alisertib	1051	AURKA	Mitosis	cnaLUAD32	3	44	0.610402	3.53994	2.41852			0.413221	1.12141	1.88899	1.83473	0.3118			68.596	LUAD	GDSC2
Alisertib	1051	AURKA	Mitosis	cnaLUAD34	15	32	0.175206	2.71102	2.38655			0.532191	0.324476	1.44162	2.01002	0.578316			79.5184	LUAD	GDSC2
Alisertib	1051	AURKA	Mitosis	cnaLUAD35	3	44	0.944941	4.09012	2.38101			0.346231	1.70911	2.42639	1.77474	0.120291			64.0979	LUAD	GDSC2
MK-2206	1053	AKT1	AKT2	PI3K/MTOR signaling	ARID1A_mut	3	48	0.937482	5.10676	3.68663			0.238909	1.42012	1.50216	1.51536	0.121626			59.0754	LUAD	GDSC2
MK-2206	1053	AKT1	AKT2	PI3K/MTOR signaling	EGFR_mut	5	46	0.0458123	3.83432	3.7632			0.914707	0.0711262	1.31814	1.5717	0.922894			96.7414	LUAD	GDSC2
MK-2206	1053	AKT1	AKT2	PI3K/MTOR signaling	KRAS_mut	18	33	0.503543	4.26149	3.50218			0.10655	0.759308	1.61938	1.44523	0.0920221			52.1459	LUAD	GDSC2
MK-2206	1053	AKT1	AKT2	PI3K/MTOR signaling	SMARCA4_mut	11	40	0.591263	4.46903	3.57799			0.0816105	0.891044	1.38096	1.53768	0.0887259			52.1459	LUAD	GDSC2
MK-2206	1053	AKT1	AKT2	PI3K/MTOR signaling	STK11_mut	8	43	0.717179	2.86285	3.93898			0.056069	-1.07612	1.26585	1.53612	0.0685182			52.1459	LUAD	GDSC2
MK-2206	1053	AKT1	AKT2	PI3K/MTOR signaling	SVEP1_mut	3	48	0.711012	2.74593	3.83419			0.166665	-1.08826	0.930897	1.55096	0.23794			89.137	LUAD	GDSC2
MK-2206	1053	AKT1	AKT2	PI3K/MTOR signaling	TP53_mut	40	11	0.131793	3.7261	3.93043			0.701338	-0.204324	1.55492	1.53232	0.700351			96.7414	LUAD	GDSC2
MK-2206	1053	AKT1	AKT2	PI3K/MTOR signaling	cnaLUAD1	31	20	0.133811	3.68887	3.89618			0.648355	-0.207309	1.50729	1.61333	0.642887			96.7414	LUAD	GDSC2
MK-2206	1053	AKT1	AKT2	PI3K/MTOR signaling	cnaLUAD2	5	46	0.0472147	3.83629	3.76298			0.898804	0.073303	1.11878	1.58537	0.920542			96.7414	LUAD	GDSC2
MK-2206	1053	AKT1	AKT2	PI3K/MTOR signaling	cnaLUAD3	9	42	0.0263939	3.80392	3.76294			0.955006	0.0409798	2.01612	1.44496	0.943009			96.7414	LUAD	GDSC2
MK-2206	1053	AKT1	AKT2	PI3K/MTOR signaling	cnaLUAD5	4	47	0.0313022	3.81496	3.76636			0.95991	0.0486014	1.74146	1.53953	0.952321			96.7414	LUAD	GDSC2
MK-2206	1053	AKT1	AKT2	PI3K/MTOR signaling	cnaLUAD6	4	47	0.203231	4.06053	3.74546			0.58057	0.315069	0.954511	1.58138	0.698082			96.7414	LUAD	GDSC2
MK-2206	1053	AKT1	AKT2	PI3K/MTOR signaling	cnaLUAD7	4	47	0.507133	4.48892	3.709			0.430571	0.779921	1.69116	1.52737	0.334998			94.7064	LUAD	GDSC2
MK-2206	1053	AKT1	AKT2	PI3K/MTOR signaling	cnaLUAD10	6	45	0.634107	2.9197	3.88357			0.127557	-0.963868	1.24973	1.54777	0.150943			64.1507	LUAD	GDSC2
MK-2206	1053	AKT1	AKT2	PI3K/MTOR signaling	cnaLUAD11	9	42	0.0619163	3.84932	3.75321			0.853856	0.09611	1.34732	1.58917	0.866833			96.7414	LUAD	GDSC2
MK-2206	1053	AKT1	AKT2	PI3K/MTOR signaling	cnaLUAD12	3	48	0.103474	3.619	3.77962			0.89797	-0.160615	1.89688	1.53585	0.862683			96.7414	LUAD	GDSC2
MK-2206	1053	AKT1	AKT2	PI3K/MTOR signaling	cnaLUAD13	5	46	1.0825	2.32983	3.92673			0.0257231	-1.5969	1.09155	1.50457	0.0258187			52.1459	LUAD	GDSC2
MK-2206	1053	AKT1	AKT2	PI3K/MTOR signaling	cnaLUAD14	6	45	0.311191	3.34604	3.82672			0.415876	-0.48068	1.23869	1.57566	0.477379			96.7414	LUAD	GDSC2
MK-2206	1053	AKT1	AKT2	PI3K/MTOR signaling	cnaLUAD15	5	46	0.505418	3.07052	3.84622			0.345874	-0.775701	1.5836	1.53036	0.288384			89.137	LUAD	GDSC2
MK-2206	1053	AKT1	AKT2	PI3K/MTOR signaling	cnaLUAD16	5	46	0.036125	3.82076	3.76467			0.95623	0.0560882	2.1039	1.4938	0.939162			96.7414	LUAD	GDSC2
MK-2206	1053	AKT1	AKT2	PI3K/MTOR signaling	cnaLUAD17	4	47	0.92669	5.05533	3.6608			0.152445	1.39454	1.47182	1.50699	0.0814075			52.1459	LUAD	GDSC2
MK-2206	1053	AKT1	AKT2	PI3K/MTOR signaling	cnaLUAD18	6	45	0.488208	4.43058	3.68212			0.225617	0.748468	1.26096	1.56102	0.266778			89.137	LUAD	GDSC2
MK-2206	1053	AKT1	AKT2	PI3K/MTOR signaling	cnaLUAD19	5	46	0.408437	3.2025	3.83187			0.409016	-0.62937	1.47699	1.54648	0.389967			94.7064	LUAD	GDSC2
MK-2206	1053	AKT1	AKT2	PI3K/MTOR signaling	cnaLUAD21	5	46	0.371028	4.28653	3.71405			0.464859	0.572483	1.53435	1.54373	0.434535			96.7414	LUAD	GDSC2
MK-2206	1053	AKT1	AKT2	PI3K/MTOR signaling	cnaLUAD22	6	45	0.378555	4.28484	3.70155			0.468878	0.583287	1.7643	1.51334	0.387994			94.7064	LUAD	GDSC2
MK-2206	1053	AKT1	AKT2	PI3K/MTOR signaling	cnaLUAD23	4	47	1.14606	2.20572	3.90332			0.00929104	-1.6976	0.742272	1.51699	0.0325232			52.1459	LUAD	GDSC2
MK-2206	1053	AKT1	AKT2	PI3K/MTOR signaling	cnaLUAD25	3	48	0.0302061	3.72603	3.77293			0.958252	-0.0469	1.34305	1.56096	0.959726			96.7414	LUAD	GDSC2
MK-2206	1053	AKT1	AKT2	PI3K/MTOR signaling	cnaLUAD27	13	38	0.197532	3.54252	3.84805			0.603734	-0.305533	1.91245	1.4079	0.541549			96.7414	LUAD	GDSC2
MK-2206	1053	AKT1	AKT2	PI3K/MTOR signaling	cnaLUAD28	8	43	0.175647	3.99963	3.72748			0.591009	0.272151	1.21194	1.59876	0.650277			96.7414	LUAD	GDSC2
MK-2206	1053	AKT1	AKT2	PI3K/MTOR signaling	cnaLUAD29	6	45	0.017846	3.79462	3.76691			0.96799	0.0277091	1.52501	1.55579	0.967414			96.7414	LUAD	GDSC2
MK-2206	1053	AKT1	AKT2	PI3K/MTOR signaling	cnaLUAD30	6	45	0.0474812	3.83521	3.7615			0.934391	0.0737154	2.02812	1.48889	0.913451			96.7414	LUAD	GDSC2
MK-2206	1053	AKT1	AKT2	PI3K/MTOR signaling	cnaLUAD31	4	47	0.0421609	3.8305	3.76504			0.9263	0.0654592	1.24508	1.57057	0.935813			96.7414	LUAD	GDSC2
MK-2206	1053	AKT1	AKT2	PI3K/MTOR signaling	cnaLUAD34	14	37	0.0521915	3.82895	3.74793			0.847419	0.0810153	1.18018	1.66634	0.868579			96.7414	LUAD	GDSC2
MK-2206	1053	AKT1	AKT2	PI3K/MTOR signaling	cnaLUAD35	3	48	0.265386	4.15721	3.74598			0.735708	0.411234	1.81857	1.53708	0.657606			96.7414	LUAD	GDSC2
Palbociclib	1054	CDK4	CDK6	Cell cycle	ARID1A_mut	3	48	0.61207	5.17484	4.32664			0.42987	0.848197	1.49183	1.38109	0.308773			98.1054	LUAD	GDSC2
Palbociclib	1054	CDK4	CDK6	Cell cycle	EGFR_mut	5	46	0.154125	4.57104	4.35539			0.767635	0.215641	1.47231	1.39244	0.744832			98.1054	LUAD	GDSC2
Palbociclib	1054	CDK4	CDK6	Cell cycle	KRAS_mut	18	33	0.284826	4.12085	4.516			0.330396	-0.395153	1.3429	1.4104	0.335801			98.1054	LUAD	GDSC2
Palbociclib	1054	CDK4	CDK6	Cell cycle	SMARCA4_mut	11	40	0.223353	4.62083	4.30935			0.515842	0.311477	1.37077	1.40058	0.514865			98.1054	LUAD	GDSC2
Palbociclib	1054	CDK4	CDK6	Cell cycle	STK11_mut	8	43	0.773495	3.49852	4.53989			0.0801292	-1.04137	1.39005	1.33889	0.0500776			42.5659	LUAD	GDSC2
Palbociclib	1054	CDK4	CDK6	Cell cycle	SVEP1_mut	3	48	0.168238	4.59814	4.36269			0.798309	0.235452	1.3775	1.40045	0.778601			98.1054	LUAD	GDSC2
Palbociclib	1054	CDK4	CDK6	Cell cycle	TP53_mut	40	11	0.0598053	4.35847	4.44222			0.87259	-0.0837407	1.36069	1.54477	0.861282			98.1054	LUAD	GDSC2
Palbociclib	1054	CDK4	CDK6	Cell cycle	cnaLUAD1	31	20	0.452828	4.1339	4.75262			0.113872	-0.618717	1.41644	1.28325	0.120802			68.4546	LUAD	GDSC2
Palbociclib	1054	CDK4	CDK6	Cell cycle	cnaLUAD2	5	46	0.19035	4.61661	4.35044			0.624646	0.266173	1.05162	1.42508	0.6878			98.1054	LUAD	GDSC2
Palbociclib	1054	CDK4	CDK6	Cell cycle	cnaLUAD3	9	42	0.208674	4.13662	4.42795			0.612016	-0.291324	1.54974	1.36407	0.572557			98.1054	LUAD	GDSC2
Palbociclib	1054	CDK4	CDK6	Cell cycle	cnaLUAD5	4	47	0.270576	4.02823	4.40618			0.546709	-0.377946	1.0714	1.41545	0.605753			98.1054	LUAD	GDSC2
Palbociclib	1054	CDK4	CDK6	Cell cycle	cnaLUAD6	4	47	0.0377956	4.32775	4.38069			0.881377	-0.052936	0.542253	1.43889	0.942447			98.1054	LUAD	GDSC2
Palbociclib	1054	CDK4	CDK6	Cell cycle	cnaLUAD7	4	47	0.268998	4.72282	4.34707			0.417301	0.375755	0.743659	1.42913	0.607851			98.1054	LUAD	GDSC2
Palbociclib	1054	CDK4	CDK6	Cell cycle	cnaLUAD10	6	45	0.00249364	4.37345	4.37695			0.995879	-0.00349274	1.50832	1.3879	0.995445			99.5445	LUAD	GDSC2
Palbociclib	1054	CDK4	CDK6	Cell cycle	cnaLUAD11	9	42	0.995541	5.44741	4.14706			0.00512197	1.30035	1.01136	1.35625	0.00923902			31.4127	LUAD	GDSC2
Palbociclib	1054	CDK4	CDK6	Cell cycle	cnaLUAD12	3	48	0.148752	4.18057	4.38878			0.624635	-0.208218	0.57743	1.42427	0.803669			98.1054	LUAD	GDSC2
Palbociclib	1054	CDK4	CDK6	Cell cycle	cnaLUAD13	5	46	0.241576	4.07216	4.40962			0.647346	-0.337462	1.47854	1.38943	0.610244			98.1054	LUAD	GDSC2
Palbociclib	1054	CDK4	CDK6	Cell cycle	cnaLUAD14	6	45	0.884917	3.32641	4.51655			0.033294	-1.19015	1.00958	1.37788	0.0471644			42.5659	LUAD	GDSC2
Palbociclib	1054	CDK4	CDK6	Cell cycle	cnaLUAD15	5	46	0.0918369	4.26056	4.38914			0.841447	-0.128583	1.28463	1.40993	0.846178			98.1054	LUAD	GDSC2
Palbociclib	1054	CDK4	CDK6	Cell cycle	cnaLUAD16	5	46	0.0283723	4.41238	4.37264			0.95814	0.0397385	1.53965	1.38758	0.9522			98.1054	LUAD	GDSC2
Palbociclib	1054	CDK4	CDK6	Cell cycle	cnaLUAD17	4	47	0.0891015	4.49151	4.36675			0.776969	0.124764	0.725076	1.43327	0.864872			98.1054	LUAD	GDSC2
Palbociclib	1054	CDK4	CDK6	Cell cycle	cnaLUAD18	6	45	0.364968	3.92869	4.43625			0.32935	-0.507558	1.07359	1.42226	0.405125			98.1054	LUAD	GDSC2
Palbociclib	1054	CDK4	CDK6	Cell cycle	cnaLUAD19	5	46	0.136684	4.20401	4.39529			0.843136	-0.191284	1.99	1.33438	0.772838			98.1054	LUAD	GDSC2
Palbociclib	1054	CDK4	CDK6	Cell cycle	cnaLUAD21	5	46	0.327993	4.78887	4.33172			0.196275	0.45715	0.570594	1.44442	0.489385			98.1054	LUAD	GDSC2
Palbociclib	1054	CDK4	CDK6	Cell cycle	cnaLUAD22	6	45	0.110906	4.23956	4.3948			0.816077	-0.155238	1.4827	1.38999	0.799651			98.1054	LUAD	GDSC2
Palbociclib	1054	CDK4	CDK6	Cell cycle	cnaLUAD23	4	47	1.08635	3.03265	4.49091			0.0635483	-1.45826	1.06216	1.35861	0.0422291			42.5659	LUAD	GDSC2
Palbociclib	1054	CDK4	CDK6	Cell cycle	cnaLUAD25	3	48	0.346043	4.83115	4.34812			0.353311	0.483026	0.685854	1.41821	0.56359			98.1054	LUAD	GDSC2
Palbociclib	1054	CDK4	CDK6	Cell cycle	cnaLUAD27	13	38	0.206024	4.59065	4.30329			0.574653	0.287367	1.64318	1.30416	0.524378			98.1054	LUAD	GDSC2
Palbociclib	1054	CDK4	CDK6	Cell cycle	cnaLUAD28	8	43	0.0278389	4.40941	4.37042			0.937174	0.0389908	1.22057	1.42839	0.942656			98.1054	LUAD	GDSC2
Palbociclib	1054	CDK4	CDK6	Cell cycle	cnaLUAD29	6	45	0.146201	4.19606	4.4006			0.777647	-0.204543	1.62041	1.37164	0.73801			98.1054	LUAD	GDSC2
Palbociclib	1054	CDK4	CDK6	Cell cycle	cnaLUAD30	6	45	0.0588231	4.30385	4.38623			0.899936	-0.082376	1.45489	1.39407	0.892893			98.1054	LUAD	GDSC2
Palbociclib	1054	CDK4	CDK6	Cell cycle	cnaLUAD31	4	47	0.159052	4.58165	4.35908			0.66066	0.222567	0.853301	1.42771	0.761374			98.1054	LUAD	GDSC2
Palbociclib	1054	CDK4	CDK6	Cell cycle	cnaLUAD34	14	37	0.159057	4.53774	4.31554			0.617797	0.222204	1.40231	1.39508	0.61449			98.1054	LUAD	GDSC2
Palbociclib	1054	CDK4	CDK6	Cell cycle	cnaLUAD35	3	48	1.12638	5.80994	4.28695			0.000430273	1.52299	0.326177	1.37894	0.0643127			43.7327	LUAD	GDSC2
Dactolisib	1057	PI3K (class 1)	MTORC1	MTORC2	PI3K/MTOR signaling	ARID1A_mut	3	48	0.0122705	-1.01735	-1.03701			0.980856	0.019658	1.21969	1.61632	0.983634			98.3634	LUAD	GDSC2
Dactolisib	1057	PI3K (class 1)	MTORC1	MTORC2	PI3K/MTOR signaling	EGFR_mut	5	46	0.0434286	-1.0986	-1.02903			0.940905	-0.0695692	1.91897	1.57065	0.926894			98.3634	LUAD	GDSC2
Dactolisib	1057	PI3K (class 1)	MTORC1	MTORC2	PI3K/MTOR signaling	KRAS_mut	18	33	0.0998997	-1.13929	-0.979433			0.736917	-0.159856	1.62337	1.5877	0.73461			90.586	LUAD	GDSC2
Dactolisib	1057	PI3K (class 1)	MTORC1	MTORC2	PI3K/MTOR signaling	SMARCA4_mut	11	40	0.110902	-0.896653	-1.07413			0.780691	0.17748	1.91571	1.50888	0.746002			90.586	LUAD	GDSC2
Dactolisib	1057	PI3K (class 1)	MTORC1	MTORC2	PI3K/MTOR signaling	STK11_mut	8	43	0.68392	-1.93128	-0.869261			0.08162	-1.06202	1.40497	1.57615	0.0819041			57.6246	LUAD	GDSC2
Dactolisib	1057	PI3K (class 1)	MTORC1	MTORC2	PI3K/MTOR signaling	SVEP1_mut	3	48	0.740098	0.0628782	-1.10452			0.415526	1.1674	1.98161	1.55783	0.219559			62.2083	LUAD	GDSC2
Dactolisib	1057	PI3K (class 1)	MTORC1	MTORC2	PI3K/MTOR signaling	TP53_mut	40	11	0.159826	-0.98075	-1.23623			0.606594	0.255476	1.65276	1.3663	0.640832			87.1531	LUAD	GDSC2
Dactolisib	1057	PI3K (class 1)	MTORC1	MTORC2	PI3K/MTOR signaling	cnaLUAD1	31	20	0.142109	-0.946794	-1.17389			0.593058	0.227099	1.79888	1.21519	0.62247			87.1531	LUAD	GDSC2
Dactolisib	1057	PI3K (class 1)	MTORC1	MTORC2	PI3K/MTOR signaling	cnaLUAD2	5	46	0.405812	-0.453851	-1.09911			0.503799	0.645264	1.92323	1.55699	0.392999			87.1531	LUAD	GDSC2
Dactolisib	1057	PI3K (class 1)	MTORC1	MTORC2	PI3K/MTOR signaling	cnaLUAD3	9	42	0.179613	-1.27225	-0.985197			0.51518	-0.287052	1.03691	1.68603	0.627031			87.1531	LUAD	GDSC2
Dactolisib	1057	PI3K (class 1)	MTORC1	MTORC2	PI3K/MTOR signaling	cnaLUAD5	4	47	0.334706	-1.52795	-0.993973			0.39044	-0.533974	1.0176	1.62592	0.523463			87.1531	LUAD	GDSC2
Dactolisib	1057	PI3K (class 1)	MTORC1	MTORC2	PI3K/MTOR signaling	cnaLUAD6	4	47	0.9164	0.276313	-1.14753			0.109228	1.42384	1.28788	1.56951	0.0847421			57.6246	LUAD	GDSC2
Dactolisib	1057	PI3K (class 1)	MTORC1	MTORC2	PI3K/MTOR signaling	cnaLUAD7	4	47	1.62091	1.1509	-1.22196			0.0557413	2.37286	1.61174	1.45374	0.00309669			10.5287	LUAD	GDSC2
Dactolisib	1057	PI3K (class 1)	MTORC1	MTORC2	PI3K/MTOR signaling	cnaLUAD10	6	45	0.029435	-1.07746	-1.03031			0.95214	-0.0471545	1.75481	1.58369	0.946279			98.3634	LUAD	GDSC2
Dactolisib	1057	PI3K (class 1)	MTORC1	MTORC2	PI3K/MTOR signaling	cnaLUAD11	9	42	0.936749	0.125375	-1.28469			0.0271523	1.41006	1.52247	1.5019	0.0139411			23.6999	LUAD	GDSC2
Dactolisib	1057	PI3K (class 1)	MTORC1	MTORC2	PI3K/MTOR signaling	cnaLUAD12	3	48	0.318913	-1.51531	-1.00589			0.339727	-0.509428	0.692278	1.62476	0.594465			87.1531	LUAD	GDSC2
Dactolisib	1057	PI3K (class 1)	MTORC1	MTORC2	PI3K/MTOR signaling	cnaLUAD13	5	46	0.0237296	-1.07014	-1.03213			0.970374	-0.0380153	2.10435	1.54951	0.960014			98.3634	LUAD	GDSC2
Dactolisib	1057	PI3K (class 1)	MTORC1	MTORC2	PI3K/MTOR signaling	cnaLUAD14	6	45	0.231832	-1.36262	-0.992284			0.700043	-0.370335	2.16792	1.5191	0.596154			87.1531	LUAD	GDSC2
Dactolisib	1057	PI3K (class 1)	MTORC1	MTORC2	PI3K/MTOR signaling	cnaLUAD15	5	46	0.134601	-1.23019	-1.01473			0.806945	-0.215459	1.78923	1.58288	0.776204			91.0033	LUAD	GDSC2
Dactolisib	1057	PI3K (class 1)	MTORC1	MTORC2	PI3K/MTOR signaling	cnaLUAD16	5	46	0.640972	-0.126681	-1.13468			0.438328	1.008	2.59578	1.44706	0.179682			61.0918	LUAD	GDSC2
Dactolisib	1057	PI3K (class 1)	MTORC1	MTORC2	PI3K/MTOR signaling	cnaLUAD17	4	47	0.125029	-1.22034	-1.02015			0.66316	-0.200186	0.731972	1.6419	0.811292			91.9464	LUAD	GDSC2
Dactolisib	1057	PI3K (class 1)	MTORC1	MTORC2	PI3K/MTOR signaling	cnaLUAD18	6	45	0.268939	-1.41454	-0.985361			0.330648	-0.429183	0.837654	1.66023	0.538914			87.1531	LUAD	GDSC2
Dactolisib	1057	PI3K (class 1)	MTORC1	MTORC2	PI3K/MTOR signaling	cnaLUAD19	5	46	0.180049	-1.29564	-1.00762			0.729423	-0.28802	1.6762	1.5927	0.70385			90.586	LUAD	GDSC2
Dactolisib	1057	PI3K (class 1)	MTORC1	MTORC2	PI3K/MTOR signaling	cnaLUAD21	5	46	0.699874	-0.046591	-1.14338			0.171832	1.09679	1.45255	1.57691	0.143613			61.0356	LUAD	GDSC2
Dactolisib	1057	PI3K (class 1)	MTORC1	MTORC2	PI3K/MTOR signaling	cnaLUAD22	6	45	0.462929	-1.68279	-0.949594			0.124214	-0.733201	0.889756	1.64427	0.292028			76.3766	LUAD	GDSC2
Dactolisib	1057	PI3K (class 1)	MTORC1	MTORC2	PI3K/MTOR signaling	cnaLUAD23	4	47	0.403236	-1.62759	-0.985493			0.323766	-0.642093	1.05248	1.62133	0.442532			87.1531	LUAD	GDSC2
Dactolisib	1057	PI3K (class 1)	MTORC1	MTORC2	PI3K/MTOR signaling	cnaLUAD25	3	48	0.449502	-0.361996	-1.07797			0.481088	0.715973	1.43151	1.59932	0.453676			87.1531	LUAD	GDSC2
Dactolisib	1057	PI3K (class 1)	MTORC1	MTORC2	PI3K/MTOR signaling	cnaLUAD27	13	38	0.525281	-1.64645	-0.826966			0.077165	-0.81948	1.2892	1.63834	0.108496			61.0356	LUAD	GDSC2
Dactolisib	1057	PI3K (class 1)	MTORC1	MTORC2	PI3K/MTOR signaling	cnaLUAD28	8	43	0.546213	-0.312752	-1.17038			0.267494	0.857632	1.94145	1.49935	0.162349			61.0918	LUAD	GDSC2
Dactolisib	1057	PI3K (class 1)	MTORC1	MTORC2	PI3K/MTOR signaling	cnaLUAD29	6	45	0.217095	-0.729749	-1.07667			0.712501	0.346917	2.12161	1.52718	0.619653			87.1531	LUAD	GDSC2
Dactolisib	1057	PI3K (class 1)	MTORC1	MTORC2	PI3K/MTOR signaling	cnaLUAD30	6	45	0.358225	-1.53876	-0.968799			0.239522	-0.56996	0.938075	1.64899	0.413799			87.1531	LUAD	GDSC2
Dactolisib	1057	PI3K (class 1)	MTORC1	MTORC2	PI3K/MTOR signaling	cnaLUAD31	4	47	1.02056	0.415137	-1.15934			0.285348	1.57448	2.42049	1.46739	0.0557627			57.6246	LUAD	GDSC2
Dactolisib	1057	PI3K (class 1)	MTORC1	MTORC2	PI3K/MTOR signaling	cnaLUAD34	14	37	0.393937	-0.585179	-1.20638			0.258247	0.621199	1.773	1.49979	0.215262			62.2083	LUAD	GDSC2
Dactolisib	1057	PI3K (class 1)	MTORC1	MTORC2	PI3K/MTOR signaling	cnaLUAD35	3	48	0.912574	0.308272	-1.11986			0.197484	1.42813	1.3336	1.57404	0.131602			61.0356	LUAD	GDSC2
Pictilisib	1058	PI3K (class 1)	PI3K/MTOR signaling	ARID1A_mut	3	48	0.0866577	1.76716	1.64972			0.803353	0.117442	0.668663	1.37689	0.884823			95.5775	LUAD	GDSC2
Pictilisib	1058	PI3K (class 1)	PI3K/MTOR signaling	EGFR_mut	5	46	0.0429703	1.60409	1.66233			0.900297	-0.0582429	0.887802	1.38939	0.927664			95.5775	LUAD	GDSC2
Pictilisib	1058	PI3K (class 1)	PI3K/MTOR signaling	KRAS_mut	18	33	0.324182	1.93748	1.50343			0.275301	0.434053	1.33418	1.34143	0.273972			95.0774	LUAD	GDSC2
Pictilisib	1058	PI3K (class 1)	PI3K/MTOR signaling	SMARCA4_mut	11	40	0.191657	1.85973	1.60077			0.545289	0.258962	1.18777	1.38998	0.576039			95.0774	LUAD	GDSC2
Pictilisib	1058	PI3K (class 1)	PI3K/MTOR signaling	STK11_mut	8	43	0.797861	0.782252	1.8193			0.0165232	-1.03705	0.901695	1.35481	0.0435349			91.3957	LUAD	GDSC2
Pictilisib	1058	PI3K (class 1)	PI3K/MTOR signaling	SVEP1_mut	3	48	0.289619	2.02523	1.63359			0.579566	0.391643	1.01367	1.36482	0.628671			95.0774	LUAD	GDSC2
Pictilisib	1058	PI3K (class 1)	PI3K/MTOR signaling	TP53_mut	40	11	0.0417462	1.66883	1.61225			0.912446	0.0565798	1.30671	1.53025	0.90291			95.5775	LUAD	GDSC2
Pictilisib	1058	PI3K (class 1)	PI3K/MTOR signaling	cnaLUAD1	31	20	0.155436	1.57424	1.78431			0.574923	-0.21007	1.44298	1.19284	0.590307			95.0774	LUAD	GDSC2
Pictilisib	1058	PI3K (class 1)	PI3K/MTOR signaling	cnaLUAD2	5	46	0.198117	1.89841	1.63034			0.675535	0.26807	1.27389	1.35991	0.675795			95.0774	LUAD	GDSC2
Pictilisib	1058	PI3K (class 1)	PI3K/MTOR signaling	cnaLUAD3	9	42	0.141262	1.81408	1.62288			0.73736	0.191197	1.55142	1.3114	0.702214			95.0774	LUAD	GDSC2
Pictilisib	1058	PI3K (class 1)	PI3K/MTOR signaling	cnaLUAD5	4	47	0.400247	2.15363	1.61433			0.493521	0.539309	1.35857	1.34671	0.445901			95.0774	LUAD	GDSC2
Pictilisib	1058	PI3K (class 1)	PI3K/MTOR signaling	cnaLUAD6	4	47	0.474403	2.2443	1.60661			0.27819	0.637694	0.942439	1.36631	0.36684			95.0774	LUAD	GDSC2
Pictilisib	1058	PI3K (class 1)	PI3K/MTOR signaling	cnaLUAD7	4	47	0.511347	2.28922	1.60279			0.267299	0.686431	0.990916	1.36217	0.331036			95.0774	LUAD	GDSC2
Pictilisib	1058	PI3K (class 1)	PI3K/MTOR signaling	cnaLUAD10	6	45	0.326856	1.26792	1.70845			0.393164	-0.44053	1.07869	1.37503	0.455611			95.0774	LUAD	GDSC2
Pictilisib	1058	PI3K (class 1)	PI3K/MTOR signaling	cnaLUAD11	9	42	0.432054	2.13227	1.5547			0.136134	0.577567	0.898497	1.40648	0.245179			95.0774	LUAD	GDSC2
Pictilisib	1058	PI3K (class 1)	PI3K/MTOR signaling	cnaLUAD12	3	48	0.186731	1.41863	1.6715			0.672778	-0.252867	0.862624	1.37119	0.755026			95.0774	LUAD	GDSC2
Pictilisib	1058	PI3K (class 1)	PI3K/MTOR signaling	cnaLUAD13	5	46	0.444139	1.11847	1.71512			0.44113	-0.596655	1.52481	1.32607	0.350213			95.0774	LUAD	GDSC2
Pictilisib	1058	PI3K (class 1)	PI3K/MTOR signaling	cnaLUAD14	6	45	0.367261	1.22052	1.71477			0.39339	-0.494247	1.2318	1.35811	0.402202			95.0774	LUAD	GDSC2
Pictilisib	1058	PI3K (class 1)	PI3K/MTOR signaling	cnaLUAD15	5	46	0.338788	1.24458	1.70141			0.57737	-0.456832	1.64795	1.31852	0.475275			95.0774	LUAD	GDSC2
Pictilisib	1058	PI3K (class 1)	PI3K/MTOR signaling	cnaLUAD16	5	46	0.31737	1.27038	1.69861			0.604288	-0.428226	1.66608	1.31746	0.503494			95.0774	LUAD	GDSC2
Pictilisib	1058	PI3K (class 1)	PI3K/MTOR signaling	cnaLUAD17	4	47	0.563136	2.35186	1.59746			0.217467	0.754406	0.957879	1.36083	0.284899			95.0774	LUAD	GDSC2
Pictilisib	1058	PI3K (class 1)	PI3K/MTOR signaling	cnaLUAD18	6	45	0.0727189	1.74358	1.64503			0.863048	0.0985449	1.25084	1.3665	0.867808			95.5775	LUAD	GDSC2
Pictilisib	1058	PI3K (class 1)	PI3K/MTOR signaling	cnaLUAD19	5	46	0.0574187	1.58643	1.66425			0.891901	-0.0778214	1.13432	1.37326	0.903448			95.5775	LUAD	GDSC2
Pictilisib	1058	PI3K (class 1)	PI3K/MTOR signaling	cnaLUAD21	5	46	0.829233	2.63984	1.54975			0.260002	1.09009	1.84126	1.25713	0.0844806			91.3957	LUAD	GDSC2
Pictilisib	1058	PI3K (class 1)	PI3K/MTOR signaling	cnaLUAD22	6	45	0.10952	1.52572	1.67408			0.799829	-0.148362	1.28347	1.36251	0.8021			95.5775	LUAD	GDSC2
Pictilisib	1058	PI3K (class 1)	PI3K/MTOR signaling	cnaLUAD23	4	47	0.853897	0.618025	1.74502			0.000782298	-1.12699	0.350424	1.35924	0.107524			91.3957	LUAD	GDSC2
Pictilisib	1058	PI3K (class 1)	PI3K/MTOR signaling	cnaLUAD25	3	48	0.25367	1.97966	1.63643			0.393933	0.343223	0.521095	1.37733	0.671792			95.0774	LUAD	GDSC2
Pictilisib	1058	PI3K (class 1)	PI3K/MTOR signaling	cnaLUAD27	13	38	0.181066	1.47434	1.71899			0.608579	-0.244651	1.51451	1.29377	0.575645			95.0774	LUAD	GDSC2
Pictilisib	1058	PI3K (class 1)	PI3K/MTOR signaling	cnaLUAD28	8	43	0.183305	1.86564	1.61774			0.636061	0.247904	1.31181	1.35906	0.636143			95.0774	LUAD	GDSC2
Pictilisib	1058	PI3K (class 1)	PI3K/MTOR signaling	cnaLUAD29	6	45	0.149757	1.47772	1.68048			0.751986	-0.202755	1.42124	1.34603	0.731889			95.0774	LUAD	GDSC2
Pictilisib	1058	PI3K (class 1)	PI3K/MTOR signaling	cnaLUAD30	6	45	0.00925625	1.64555	1.6581			0.984768	-0.0125471	1.46639	1.34235	0.983095			98.3095	LUAD	GDSC2
Pictilisib	1058	PI3K (class 1)	PI3K/MTOR signaling	cnaLUAD31	4	47	0.195705	1.90075	1.63585			0.73492	0.264903	1.39003	1.35118	0.708727			95.0774	LUAD	GDSC2
Pictilisib	1058	PI3K (class 1)	PI3K/MTOR signaling	cnaLUAD34	14	37	0.105977	1.76072	1.61724			0.721894	0.143488	1.21938	1.39938	0.736997			95.0774	LUAD	GDSC2
Pictilisib	1058	PI3K (class 1)	PI3K/MTOR signaling	cnaLUAD35	3	48	1.16436	3.08728	1.56721			0.306377	1.52007	1.93903	1.27156	0.0561166			91.3957	LUAD	GDSC2
PD0325901	1060	MEK1	MEK2	ERK MAPK signaling	ARID1A_mut	3	51	0.626523	1.72256	0.660756			0.497225	1.0618	2.22741	1.66992	0.296486			17.9297	LUAD	GDSC2
PD0325901	1060	MEK1	MEK2	ERK MAPK signaling	EGFR_mut	6	48	0.458489	1.41038	0.633416			0.373843	0.776961	1.89143	1.67231	0.294569			17.9297	LUAD	GDSC2
PD0325901	1060	MEK1	MEK2	ERK MAPK signaling	KRAS_mut	18	36	0.636849	0.0243701	1.06743			0.0371269	-1.04306	1.68719	1.61334	0.0318182			10.6061	LUAD	GDSC2
PD0325901	1060	MEK1	MEK2	ERK MAPK signaling	NF1_mut	3	51	1.52036	3.03749	0.583407			0.0405191	2.45408	1.04529	1.63278	0.0134418			10.6061	LUAD	GDSC2
PD0325901	1060	MEK1	MEK2	ERK MAPK signaling	SMARCA4_mut	12	42	0.183907	0.963999	0.649959			0.514689	0.314041	1.33585	1.79429	0.576635			21.3798	LUAD	GDSC2
PD0325901	1060	MEK1	MEK2	ERK MAPK signaling	STK11_mut	8	46	0.484316	0.0237272	0.840792			0.294505	-0.817065	1.95699	1.64107	0.211754			17.9297	LUAD	GDSC2
PD0325901	1060	MEK1	MEK2	ERK MAPK signaling	SVEP1_mut	3	51	0.577757	1.64596	0.665262			0.076376	0.980694	0.603066	1.72682	0.335299			17.9297	LUAD	GDSC2
PD0325901	1060	MEK1	MEK2	ERK MAPK signaling	TP53_mut	43	11	0.37127	0.847803	0.219155			0.316822	0.628648	1.65966	1.82752	0.276912			17.9297	LUAD	GDSC2
PD0325901	1060	MEK1	MEK2	ERK MAPK signaling	cnaLUAD1	33	21	0.269208	0.897478	0.440452			0.302609	0.457025	1.89162	1.32974	0.339309			17.9297	LUAD	GDSC2
PD0325901	1060	MEK1	MEK2	ERK MAPK signaling	cnaLUAD2	5	49	0.147847	0.490181	0.74317			0.800618	-0.252989	2.0442	1.68042	0.754083			22.1789	LUAD	GDSC2
PD0325901	1060	MEK1	MEK2	ERK MAPK signaling	cnaLUAD3	10	44	0.213236	0.423207	0.78714			0.56849	-0.363933	1.79425	1.68782	0.545385			21.3798	LUAD	GDSC2
PD0325901	1060	MEK1	MEK2	ERK MAPK signaling	cnaLUAD5	4	50	0.24137	0.337747	0.750305			0.717528	-0.412558	2.03991	1.68689	0.644217			21.3798	LUAD	GDSC2
PD0325901	1060	MEK1	MEK2	ERK MAPK signaling	cnaLUAD6	4	50	0.269761	0.293033	0.753882			0.629282	-0.460849	1.67867	1.71016	0.605855			21.3798	LUAD	GDSC2
PD0325901	1060	MEK1	MEK2	ERK MAPK signaling	cnaLUAD7	4	50	0.455208	1.4364	0.662413			0.287669	0.773982	1.17135	1.72741	0.385033			18.5547	LUAD	GDSC2
PD0325901	1060	MEK1	MEK2	ERK MAPK signaling	cnaLUAD10	7	47	0.587704	1.57866	0.591822			0.247744	0.98684	1.97949	1.63591	0.152886			15.2886	LUAD	GDSC2
PD0325901	1060	MEK1	MEK2	ERK MAPK signaling	cnaLUAD11	10	44	0.650352	1.59872	0.519979			0.0547562	1.07874	1.4265	1.7033	0.0690623			13.2073	LUAD	GDSC2
PD0325901	1060	MEK1	MEK2	ERK MAPK signaling	cnaLUAD12	4	50	0.219224	0.37267	0.747511			0.738437	-0.374841	2.01009	1.68974	0.67484			21.3798	LUAD	GDSC2
PD0325901	1060	MEK1	MEK2	ERK MAPK signaling	cnaLUAD13	6	48	0.17714	0.450487	0.753403			0.658906	-0.302916	1.48717	1.73205	0.684155			21.3798	LUAD	GDSC2
PD0325901	1060	MEK1	MEK2	ERK MAPK signaling	cnaLUAD14	6	48	0.138872	0.508525	0.746148			0.679881	-0.237623	1.20911	1.75607	0.749714			22.1789	LUAD	GDSC2
PD0325901	1060	MEK1	MEK2	ERK MAPK signaling	cnaLUAD15	5	49	0.357502	1.2723	0.663362			0.523133	0.608937	1.89919	1.68596	0.449804			18.7418	LUAD	GDSC2
PD0325901	1060	MEK1	MEK2	ERK MAPK signaling	cnaLUAD16	6	48	0.424662	1.36038	0.639666			0.472179	0.720719	2.21986	1.63173	0.331274			17.9297	LUAD	GDSC2
PD0325901	1060	MEK1	MEK2	ERK MAPK signaling	cnaLUAD17	4	50	1.00582	-0.820851	0.842993			0.00325362	-1.66384	0.619866	1.69719	0.0583503			13.2073	LUAD	GDSC2
PD0325901	1060	MEK1	MEK2	ERK MAPK signaling	cnaLUAD18	6	48	0.675307	-0.285158	0.845358			0.111601	-1.13052	1.39773	1.70084	0.124931			15.2886	LUAD	GDSC2
PD0325901	1060	MEK1	MEK2	ERK MAPK signaling	cnaLUAD19	5	49	0.698484	-0.343439	0.828234			0.14475	-1.17167	1.42958	1.69647	0.142845			15.2886	LUAD	GDSC2
PD0325901	1060	MEK1	MEK2	ERK MAPK signaling	cnaLUAD21	7	47	0.211426	0.405384	0.766565			0.632581	-0.361182	1.80464	1.69535	0.60398			21.3798	LUAD	GDSC2
PD0325901	1060	MEK1	MEK2	ERK MAPK signaling	cnaLUAD22	7	47	0.190563	0.436265	0.761966			0.686395	-0.325701	1.94684	1.67566	0.640058			21.3798	LUAD	GDSC2
PD0325901	1060	MEK1	MEK2	ERK MAPK signaling	cnaLUAD23	4	50	1.18503	-1.07213	0.863095			2.44452e-06	-1.93522	0.353385	1.68003	0.0267006			10.6061	LUAD	GDSC2
PD0325901	1060	MEK1	MEK2	ERK MAPK signaling	cnaLUAD25	3	51	0.515377	1.54747	0.671056			0.10192	0.87641	0.603207	1.73	0.389649			18.5547	LUAD	GDSC2
PD0325901	1060	MEK1	MEK2	ERK MAPK signaling	cnaLUAD27	13	41	0.569817	0.000560137	0.94778			0.0912977	-0.94722	1.68397	1.65577	0.0792441			13.2073	LUAD	GDSC2
PD0325901	1060	MEK1	MEK2	ERK MAPK signaling	cnaLUAD28	9	45	0.298661	1.14331	0.635032			0.406139	0.508281	1.59546	1.72051	0.417137			18.7418	LUAD	GDSC2
PD0325901	1060	MEK1	MEK2	ERK MAPK signaling	cnaLUAD29	8	46	0.631699	1.61822	0.563488			0.153965	1.05473	1.79238	1.64977	0.105164			15.0234	LUAD	GDSC2
PD0325901	1060	MEK1	MEK2	ERK MAPK signaling	cnaLUAD30	7	47	0.389606	0.144035	0.80549			0.145849	-0.661455	0.907753	1.77506	0.340665			17.9297	LUAD	GDSC2
PD0325901	1060	MEK1	MEK2	ERK MAPK signaling	cnaLUAD31	4	50	0.549533	1.58203	0.650763			0.514174	0.931268	2.50329	1.63218	0.295137			17.9297	LUAD	GDSC2
PD0325901	1060	MEK1	MEK2	ERK MAPK signaling	cnaLUAD32	3	51	0.0432945	0.789776	0.715626			0.943301	0.0741502	1.56843	1.71821	0.942185			26.1718	LUAD	GDSC2
PD0325901	1060	MEK1	MEK2	ERK MAPK signaling	cnaLUAD34	17	37	0.0743689	0.806969	0.67967			0.802011	0.127299	1.72291	1.70672	0.800638			22.8754	LUAD	GDSC2
PD0325901	1060	MEK1	MEK2	ERK MAPK signaling	cnaLUAD35	4	50	0.398629	1.34839	0.669454			0.378332	0.678933	1.27911	1.72575	0.446455			18.7418	LUAD	GDSC2
Obatoclax Mesylate	1068	BCL2	BCL-XL	BCL-W	MCL1	Apoptosis regulation	ARID1A_mut	3	44	1.22699	3.3973	2.01901			0.271744	1.37829	1.59706	1.0963	0.0455834			45.5834	LUAD	GDSC2
Obatoclax Mesylate	1068	BCL2	BCL-XL	BCL-W	MCL1	Apoptosis regulation	EGFR_mut	5	42	0.130836	2.24424	2.09065			0.784863	0.153588	1.12221	1.17882	0.783385			84.4022	LUAD	GDSC2
Obatoclax Mesylate	1068	BCL2	BCL-XL	BCL-W	MCL1	Apoptosis regulation	KRAS_mut	15	32	0.179267	1.96411	2.17396			0.622435	-0.209856	1.47274	1.00486	0.56957			84.4022	LUAD	GDSC2
Obatoclax Mesylate	1068	BCL2	BCL-XL	BCL-W	MCL1	Apoptosis regulation	SMARCA4_mut	11	36	0.253237	1.88045	2.17621			0.514832	-0.295757	1.33349	1.11609	0.466114			84.4022	LUAD	GDSC2
Obatoclax Mesylate	1068	BCL2	BCL-XL	BCL-W	MCL1	Apoptosis regulation	STK11_mut	8	39	0.582932	1.55241	2.22075			0.0978863	-0.668338	0.909855	1.18496	0.140104			56.0633	LUAD	GDSC2
Obatoclax Mesylate	1068	BCL2	BCL-XL	BCL-W	MCL1	Apoptosis regulation	TP53_mut	37	10	0.121212	2.07673	2.21896			0.704144	-0.142229	1.21732	0.978141	0.735369			84.4022	LUAD	GDSC2
Obatoclax Mesylate	1068	BCL2	BCL-XL	BCL-W	MCL1	Apoptosis regulation	cnaLUAD1	28	19	0.720122	2.42868	1.63292			0.0112361	0.795759	1.27379	0.786733	0.01949			45.5834	LUAD	GDSC2
Obatoclax Mesylate	1068	BCL2	BCL-XL	BCL-W	MCL1	Apoptosis regulation	cnaLUAD2	4	43	0.160508	2.27934	2.09096			0.703722	0.188383	0.850335	1.19342	0.760221			84.4022	LUAD	GDSC2
Obatoclax Mesylate	1068	BCL2	BCL-XL	BCL-W	MCL1	Apoptosis regulation	cnaLUAD3	8	39	0.0858365	2.02335	2.12414			0.765438	-0.100794	0.754282	1.23616	0.825971			85.4452	LUAD	GDSC2
Obatoclax Mesylate	1068	BCL2	BCL-XL	BCL-W	MCL1	Apoptosis regulation	cnaLUAD5	4	43	0.304035	1.7814	2.13728			0.315546	-0.355875	0.540115	1.20296	0.563725			84.4022	LUAD	GDSC2
Obatoclax Mesylate	1068	BCL2	BCL-XL	BCL-W	MCL1	Apoptosis regulation	cnaLUAD6	3	44	0.0830281	2.01569	2.11321			0.750258	-0.0975284	0.394245	1.19864	0.889958			88.4469	LUAD	GDSC2
Obatoclax Mesylate	1068	BCL2	BCL-XL	BCL-W	MCL1	Apoptosis regulation	cnaLUAD7	3	44	1.28117	3.44909	2.01548			0.386979	1.4336	2.26293	1.03546	0.0372125			45.5834	LUAD	GDSC2
Obatoclax Mesylate	1068	BCL2	BCL-XL	BCL-W	MCL1	Apoptosis regulation	cnaLUAD10	5	42	0.256067	2.37496	2.07509			0.437499	0.299877	0.701724	1.20715	0.590992			84.4022	LUAD	GDSC2
Obatoclax Mesylate	1068	BCL2	BCL-XL	BCL-W	MCL1	Apoptosis regulation	cnaLUAD11	7	40	0.00578552	2.11277	2.10598			0.985432	0.00679737	0.817004	1.22068	0.988796			89.8905	LUAD	GDSC2
Obatoclax Mesylate	1068	BCL2	BCL-XL	BCL-W	MCL1	Apoptosis regulation	cnaLUAD12	3	44	0.584064	2.74267	2.06365			0.0272668	0.679024	0.304963	1.1875	0.332907			84.4022	LUAD	GDSC2
Obatoclax Mesylate	1068	BCL2	BCL-XL	BCL-W	MCL1	Apoptosis regulation	cnaLUAD14	6	41	0.178434	1.92445	2.1337			0.612727	-0.209254	0.85812	1.2063	0.685047			84.4022	LUAD	GDSC2
Obatoclax Mesylate	1068	BCL2	BCL-XL	BCL-W	MCL1	Apoptosis regulation	cnaLUAD15	3	44	0.874993	3.0472	2.04288			0.166819	1.00431	0.85235	1.15971	0.149502			56.0633	LUAD	GDSC2
Obatoclax Mesylate	1068	BCL2	BCL-XL	BCL-W	MCL1	Apoptosis regulation	cnaLUAD16	5	42	0.864675	2.98289	2.00271			0.0433806	0.980173	0.774571	1.16268	0.0742239			55.6679	LUAD	GDSC2
Obatoclax Mesylate	1068	BCL2	BCL-XL	BCL-W	MCL1	Apoptosis regulation	cnaLUAD17	3	44	0.377376	1.69374	2.13516			0.352676	-0.441421	0.627721	1.18892	0.530306			84.4022	LUAD	GDSC2
Obatoclax Mesylate	1068	BCL2	BCL-XL	BCL-W	MCL1	Apoptosis regulation	cnaLUAD18	5	42	0.0514077	2.05302	2.11341			0.827402	-0.0603908	0.437212	1.22311	0.913951			88.4469	LUAD	GDSC2
Obatoclax Mesylate	1068	BCL2	BCL-XL	BCL-W	MCL1	Apoptosis regulation	cnaLUAD19	4	43	0.370564	1.71087	2.14384			0.149068	-0.432963	0.410094	1.20442	0.48205			84.4022	LUAD	GDSC2
Obatoclax Mesylate	1068	BCL2	BCL-XL	BCL-W	MCL1	Apoptosis regulation	cnaLUAD21	5	42	0.470925	2.59606	2.04877			0.207587	0.547295	0.772321	1.19341	0.324848			84.4022	LUAD	GDSC2
Obatoclax Mesylate	1068	BCL2	BCL-XL	BCL-W	MCL1	Apoptosis regulation	cnaLUAD22	6	41	0.682439	2.78822	2.0073			0.221228	0.780924	1.33645	1.11798	0.125462			56.0633	LUAD	GDSC2
Obatoclax Mesylate	1068	BCL2	BCL-XL	BCL-W	MCL1	Apoptosis regulation	cnaLUAD23	4	43	0.141578	1.95493	2.12113			0.606524	-0.166204	0.494873	1.20792	0.787754			84.4022	LUAD	GDSC2
Obatoclax Mesylate	1068	BCL2	BCL-XL	BCL-W	MCL1	Apoptosis regulation	cnaLUAD25	3	44	0.0118278	2.12	2.1061			0.957761	0.0138964	0.309139	1.20005	0.984273			89.8905	LUAD	GDSC2
Obatoclax Mesylate	1068	BCL2	BCL-XL	BCL-W	MCL1	Apoptosis regulation	cnaLUAD27	10	37	0.253228	1.87408	2.16994			0.538172	-0.295862	1.35953	1.11546	0.48106			84.4022	LUAD	GDSC2
Obatoclax Mesylate	1068	BCL2	BCL-XL	BCL-W	MCL1	Apoptosis regulation	cnaLUAD28	8	39	0.151908	2.25483	2.07666			0.621613	0.178173	0.830234	1.22562	0.697357			84.4022	LUAD	GDSC2
Obatoclax Mesylate	1068	BCL2	BCL-XL	BCL-W	MCL1	Apoptosis regulation	cnaLUAD29	7	40	0.311099	2.41609	2.0529			0.385793	0.363189	0.932375	1.19952	0.451617			84.4022	LUAD	GDSC2
Obatoclax Mesylate	1068	BCL2	BCL-XL	BCL-W	MCL1	Apoptosis regulation	cnaLUAD30	7	40	0.305624	1.80326	2.16014			0.185212	-0.356876	0.458857	1.24133	0.459569			84.4022	LUAD	GDSC2
Obatoclax Mesylate	1068	BCL2	BCL-XL	BCL-W	MCL1	Apoptosis regulation	cnaLUAD31	3	44	0.875507	3.04772	2.04285			0.233352	1.00487	1.04829	1.15218	0.149269			56.0633	LUAD	GDSC2
Obatoclax Mesylate	1068	BCL2	BCL-XL	BCL-W	MCL1	Apoptosis regulation	cnaLUAD32	3	44	0.260515	2.39292	2.08749			0.342007	0.305432	0.397459	1.1963	0.664499			84.4022	LUAD	GDSC2
Obatoclax Mesylate	1068	BCL2	BCL-XL	BCL-W	MCL1	Apoptosis regulation	cnaLUAD34	15	32	0.147616	1.9892	2.1622			0.599615	-0.173007	0.919538	1.26967	0.63939			84.4022	LUAD	GDSC2
Obatoclax Mesylate	1068	BCL2	BCL-XL	BCL-W	MCL1	Apoptosis regulation	cnaLUAD35	3	44	0.562014	2.71914	2.06525			0.228044	0.653894	0.677101	1.18124	0.351295			84.4022	LUAD	GDSC2
5-Fluorouracil	1073	Antimetabolite (DNA & RNA)	Other	ARID1A_mut	3	51	0.994193	7.26455	5.43886			0.0705326	1.82569	1.02394	1.86149	0.10024			40.0959	LUAD	GDSC2
5-Fluorouracil	1073	Antimetabolite (DNA & RNA)	Other	EGFR_mut	6	48	0.287185	6.0195	5.48038			0.444041	0.539114	1.4847	1.91426	0.510116			48.7843	LUAD	GDSC2
5-Fluorouracil	1073	Antimetabolite (DNA & RNA)	Other	KRAS_mut	18	36	0.325359	5.13629	5.74229			0.293472	-0.605997	2.05676	1.7605	0.264884			48.7843	LUAD	GDSC2
5-Fluorouracil	1073	Antimetabolite (DNA & RNA)	Other	NF1_mut	3	51	0.3729	6.20171	5.50138			0.570451	0.700327	1.78311	1.88176	0.532958			48.7843	LUAD	GDSC2
5-Fluorouracil	1073	Antimetabolite (DNA & RNA)	Other	SMARCA4_mut	12	42	0.191515	5.82017	5.46032			0.568976	0.359853	1.89989	1.87334	0.561019			48.7843	LUAD	GDSC2
5-Fluorouracil	1073	Antimetabolite (DNA & RNA)	Other	STK11_mut	8	46	0.961943	4.08145	5.794			0.0376749	-1.71255	1.86064	1.76748	0.0151791			15.1791	LUAD	GDSC2
5-Fluorouracil	1073	Antimetabolite (DNA & RNA)	Other	SVEP1_mut	3	51	0.586163	6.57427	5.47946			0.315951	1.09481	1.43646	1.88296	0.328379			48.7843	LUAD	GDSC2
5-Fluorouracil	1073	Antimetabolite (DNA & RNA)	Other	TP53_mut	43	11	0.0841577	5.57259	5.41403			0.803797	0.158556	1.89244	1.84832	0.804285			51.2439	LUAD	GDSC2
5-Fluorouracil	1073	Antimetabolite (DNA & RNA)	Other	cnaLUAD1	33	21	0.0550702	5.49993	5.60371			0.835933	-0.103777	2.04122	1.60204	0.844376			51.2439	LUAD	GDSC2
5-Fluorouracil	1073	Antimetabolite (DNA & RNA)	Other	cnaLUAD2	5	49	0.50105	6.38815	5.45377			0.109311	0.93438	0.977113	1.92039	0.290788			48.7843	LUAD	GDSC2
5-Fluorouracil	1073	Antimetabolite (DNA & RNA)	Other	cnaLUAD3	10	44	0.0455983	5.47026	5.5562			0.909159	-0.0859461	2.16501	1.82077	0.896942			51.2439	LUAD	GDSC2
5-Fluorouracil	1073	Antimetabolite (DNA & RNA)	Other	cnaLUAD5	4	50	0.421966	4.80836	5.59884			0.526063	-0.790476	2.17712	1.8531	0.420451			48.7843	LUAD	GDSC2
5-Fluorouracil	1073	Antimetabolite (DNA & RNA)	Other	cnaLUAD6	4	50	0.0894164	5.69632	5.5278			0.854042	0.168516	1.62238	1.8995	0.864041			51.2439	LUAD	GDSC2
5-Fluorouracil	1073	Antimetabolite (DNA & RNA)	Other	cnaLUAD7	4	50	0.398156	6.23138	5.485			0.505659	0.746385	1.94309	1.87033	0.446992			48.7843	LUAD	GDSC2
5-Fluorouracil	1073	Antimetabolite (DNA & RNA)	Other	cnaLUAD10	7	47	0.057641	5.44573	5.55437			0.902478	-0.108641	2.15167	1.84714	0.887412			51.2439	LUAD	GDSC2
5-Fluorouracil	1073	Antimetabolite (DNA & RNA)	Other	cnaLUAD11	10	44	0.413775	6.16751	5.39774			0.0829328	0.769774	0.965089	1.9976	0.24293			48.7843	LUAD	GDSC2
5-Fluorouracil	1073	Antimetabolite (DNA & RNA)	Other	cnaLUAD12	4	50	0.054539	5.63548	5.53267			0.87725	0.102804	1.13484	1.9214	0.916811			51.2439	LUAD	GDSC2
5-Fluorouracil	1073	Antimetabolite (DNA & RNA)	Other	cnaLUAD13	6	48	0.174602	5.24816	5.5768			0.736143	-0.328639	2.18346	1.84728	0.688435			51.2439	LUAD	GDSC2
5-Fluorouracil	1073	Antimetabolite (DNA & RNA)	Other	cnaLUAD14	6	48	0.305979	5.03	5.60407			0.381793	-0.57407	1.35599	1.92325	0.482952			48.7843	LUAD	GDSC2
5-Fluorouracil	1073	Antimetabolite (DNA & RNA)	Other	cnaLUAD15	5	49	0.35647	6.14671	5.47841			0.426304	0.668307	1.62259	1.8943	0.451107			48.7843	LUAD	GDSC2
5-Fluorouracil	1073	Antimetabolite (DNA & RNA)	Other	cnaLUAD16	6	48	0.263507	5.98028	5.48529			0.461244	0.494992	1.40666	1.92187	0.545477			48.7843	LUAD	GDSC2
5-Fluorouracil	1073	Antimetabolite (DNA & RNA)	Other	cnaLUAD17	4	50	0.082935	5.68502	5.52871			0.795335	0.156307	1.00441	1.92556	0.873808			51.2439	LUAD	GDSC2
5-Fluorouracil	1073	Antimetabolite (DNA & RNA)	Other	cnaLUAD18	6	48	0.0423909	5.61131	5.53141			0.8961	0.0799063	1.28138	1.93817	0.92239			51.2439	LUAD	GDSC2
5-Fluorouracil	1073	Antimetabolite (DNA & RNA)	Other	cnaLUAD19	5	49	0.520806	4.65975	5.63014			0.397237	-0.970388	2.2493	1.82739	0.27239			48.7843	LUAD	GDSC2
5-Fluorouracil	1073	Antimetabolite (DNA & RNA)	Other	cnaLUAD21	7	47	0.759919	6.747	5.36056			0.10696	1.38643	1.88616	1.81624	0.0663123			33.1562	LUAD	GDSC2
5-Fluorouracil	1073	Antimetabolite (DNA & RNA)	Other	cnaLUAD22	7	47	0.219116	5.8988	5.48689			0.53631	0.411911	1.52518	1.92132	0.590922			49.2435	LUAD	GDSC2
5-Fluorouracil	1073	Antimetabolite (DNA & RNA)	Other	cnaLUAD23	4	50	1.19016	3.56031	5.69868			0.027168	-2.13837	1.18433	1.82754	0.0260798			17.3865	LUAD	GDSC2
5-Fluorouracil	1073	Antimetabolite (DNA & RNA)	Other	cnaLUAD25	3	51	0.669128	6.71735	5.47105			0.0235014	1.2463	0.53981	1.89639	0.265205			48.7843	LUAD	GDSC2
5-Fluorouracil	1073	Antimetabolite (DNA & RNA)	Other	cnaLUAD27	13	41	0.47247	4.87792	5.75031			0.234898	-0.87239	2.37055	1.6572	0.143749			47.9164	LUAD	GDSC2
5-Fluorouracil	1073	Antimetabolite (DNA & RNA)	Other	cnaLUAD28	9	45	0.125471	5.3434	5.57966			0.725319	-0.236265	1.7774	1.9016	0.73252			51.2439	LUAD	GDSC2
5-Fluorouracil	1073	Antimetabolite (DNA & RNA)	Other	cnaLUAD29	8	46	0.136029	5.75847	5.50234			0.726321	0.256126	1.84998	1.88794	0.723947			51.2439	LUAD	GDSC2
5-Fluorouracil	1073	Antimetabolite (DNA & RNA)	Other	cnaLUAD30	7	47	0.284414	5.07582	5.60946			0.325892	-0.533642	1.15407	1.95088	0.485795			48.7843	LUAD	GDSC2
5-Fluorouracil	1073	Antimetabolite (DNA & RNA)	Other	cnaLUAD31	4	50	0.528242	6.45331	5.46724			0.125203	0.986069	0.938926	1.90891	0.31405			48.7843	LUAD	GDSC2
5-Fluorouracil	1073	Antimetabolite (DNA & RNA)	Other	cnaLUAD32	3	51	0.16446	5.24769	5.5575			0.864844	-0.309805	2.7625	1.83991	0.78301			51.2439	LUAD	GDSC2
5-Fluorouracil	1073	Antimetabolite (DNA & RNA)	Other	cnaLUAD34	17	37	0.226083	5.83066	5.40687			0.369418	0.423784	1.319	2.07412	0.443839			48.7843	LUAD	GDSC2
5-Fluorouracil	1073	Antimetabolite (DNA & RNA)	Other	cnaLUAD35	4	50	1.38976	7.81474	5.35833			0.0435768	2.45641	1.54404	1.78027	0.00997741			15.1791	LUAD	GDSC2
Dasatinib	1079	ABL	SRC	Ephrins	PDGFR	KIT	Other	kinases	ARID1A_mut	3	48	0.00133945	1.64112	1.63803			0.998899	0.00309076	3.41247	2.24845	0.998213			88.0776	LUAD	GDSC2
Dasatinib	1079	ABL	SRC	Ephrins	PDGFR	KIT	Other	kinases	EGFR_mut	5	46	1.17781	-0.670184	1.88912			0.000392475	-2.5593	0.878701	2.25227	0.0157673			47.3019	LUAD	GDSC2
Dasatinib	1079	ABL	SRC	Ephrins	PDGFR	KIT	Other	kinases	KRAS_mut	18	33	0.239155	1.99288	1.44475			0.417597	0.548134	2.26779	2.3047	0.418345			80.6896	LUAD	GDSC2
Dasatinib	1079	ABL	SRC	Ephrins	PDGFR	KIT	Other	kinases	SMARCA4_mut	11	40	0.112722	1.84198	1.58217			0.73014	0.259815	2.12733	2.34828	0.741985			82.4428	LUAD	GDSC2
Dasatinib	1079	ABL	SRC	Ephrins	PDGFR	KIT	Other	kinases	STK11_mut	8	43	0.385429	0.895896	1.77631			0.292564	-0.880416	2.01448	2.32617	0.32174			80.6896	LUAD	GDSC2
Dasatinib	1079	ABL	SRC	Ephrins	PDGFR	KIT	Other	kinases	SVEP1_mut	3	48	0.161552	1.98879	1.6163			0.872787	0.372499	3.53352	2.23862	0.787176			82.5617	LUAD	GDSC2
Dasatinib	1079	ABL	SRC	Ephrins	PDGFR	KIT	Other	kinases	TP53_mut	40	11	0.025165	1.65073	1.59267			0.945741	0.0580647	2.24984	2.51916	0.941378			85.5798	LUAD	GDSC2
Dasatinib	1079	ABL	SRC	Ephrins	PDGFR	KIT	Other	kinases	cnaLUAD1	31	20	0.169818	1.79133	1.40087			0.564386	0.390459	2.22275	2.41517	0.556506			80.6896	LUAD	GDSC2
Dasatinib	1079	ABL	SRC	Ephrins	PDGFR	KIT	Other	kinases	cnaLUAD2	5	46	0.432537	2.53078	1.54119			0.273699	0.989591	1.6634	2.33532	0.362831			80.6896	LUAD	GDSC2
Dasatinib	1079	ABL	SRC	Ephrins	PDGFR	KIT	Other	kinases	cnaLUAD3	9	42	0.199254	1.2607	1.7191			0.662282	-0.458402	2.88649	2.16788	0.58996			80.6896	LUAD	GDSC2
Dasatinib	1079	ABL	SRC	Ephrins	PDGFR	KIT	Other	kinases	cnaLUAD5	4	47	0.288012	2.24876	1.58624			0.433224	0.66252	1.38482	2.34766	0.582796			80.6896	LUAD	GDSC2
Dasatinib	1079	ABL	SRC	Ephrins	PDGFR	KIT	Other	kinases	cnaLUAD6	4	47	0.945201	3.58386	1.47262			0.0300826	2.11124	1.23597	2.28362	0.0756853			63.3583	LUAD	GDSC2
Dasatinib	1079	ABL	SRC	Ephrins	PDGFR	KIT	Other	kinases	cnaLUAD7	4	47	0.917204	3.52971	1.47723			0.0322528	2.05248	1.2273	2.28821	0.0844777			63.3583	LUAD	GDSC2
Dasatinib	1079	ABL	SRC	Ephrins	PDGFR	KIT	Other	kinases	cnaLUAD10	6	45	0.63124	0.379795	1.806			0.106667	-1.4262	1.71502	2.31313	0.15276			80.6896	LUAD	GDSC2
Dasatinib	1079	ABL	SRC	Ephrins	PDGFR	KIT	Other	kinases	cnaLUAD11	9	42	0.094476	1.4588	1.67665			0.798452	-0.217855	2.26174	2.31446	0.798096			82.5617	LUAD	GDSC2
Dasatinib	1079	ABL	SRC	Ephrins	PDGFR	KIT	Other	kinases	cnaLUAD12	3	48	0.605715	0.336433	1.71957			0.177187	-1.38314	1.23109	2.31768	0.31377			80.6896	LUAD	GDSC2
Dasatinib	1079	ABL	SRC	Ephrins	PDGFR	KIT	Other	kinases	cnaLUAD13	5	46	0.0451483	1.73216	1.62799			0.935359	0.104169	2.61709	2.27769	0.924008			85.5798	LUAD	GDSC2
Dasatinib	1079	ABL	SRC	Ephrins	PDGFR	KIT	Other	kinases	cnaLUAD14	6	45	0.615247	0.410409	1.80191			0.0809842	-1.3915	1.5006	2.33253	0.163212			80.6896	LUAD	GDSC2
Dasatinib	1079	ABL	SRC	Ephrins	PDGFR	KIT	Other	kinases	cnaLUAD15	5	46	0.217955	1.18557	1.68741			0.678191	-0.501833	2.42853	2.29092	0.645517			80.6896	LUAD	GDSC2
Dasatinib	1079	ABL	SRC	Ephrins	PDGFR	KIT	Other	kinases	cnaLUAD16	5	46	0.486976	0.635565	1.74719			0.216359	-1.11163	1.62526	2.3322	0.30614			80.6896	LUAD	GDSC2
Dasatinib	1079	ABL	SRC	Ephrins	PDGFR	KIT	Other	kinases	cnaLUAD17	4	47	0.499257	0.586349	1.72773			0.347096	-1.14138	2.01293	2.30285	0.342487			80.6896	LUAD	GDSC2
Dasatinib	1079	ABL	SRC	Ephrins	PDGFR	KIT	Other	kinases	cnaLUAD18	6	45	0.382638	0.86524	1.74127			0.351208	-0.87603	1.97393	2.32259	0.382936			80.6896	LUAD	GDSC2
Dasatinib	1079	ABL	SRC	Ephrins	PDGFR	KIT	Other	kinases	cnaLUAD19	5	46	0.186649	2.02605	1.59605			0.727576	0.430001	2.49025	2.28649	0.693551			81.6541	LUAD	GDSC2
Dasatinib	1079	ABL	SRC	Ephrins	PDGFR	KIT	Other	kinases	cnaLUAD21	5	46	0.294457	2.24862	1.57186			0.547433	0.676761	2.21973	2.30519	0.534664			80.6896	LUAD	GDSC2
Dasatinib	1079	ABL	SRC	Ephrins	PDGFR	KIT	Other	kinases	cnaLUAD22	6	45	0.0662204	1.50341	1.65618			0.897432	-0.152767	2.65744	2.26368	0.879524			85.1152	LUAD	GDSC2
Dasatinib	1079	ABL	SRC	Ephrins	PDGFR	KIT	Other	kinases	cnaLUAD23	4	47	0.243917	1.12067	1.68225			0.695072	-0.56158	2.54678	2.28549	0.641638			80.6896	LUAD	GDSC2
Dasatinib	1079	ABL	SRC	Ephrins	PDGFR	KIT	Other	kinases	cnaLUAD25	3	48	0.321882	2.33518	1.59465			0.586236	0.740532	1.96401	2.31387	0.591047			80.6896	LUAD	GDSC2
Dasatinib	1079	ABL	SRC	Ephrins	PDGFR	KIT	Other	kinases	cnaLUAD27	13	38	0.320204	2.18324	1.45175			0.386267	0.73149	2.69223	2.13554	0.323873			80.6896	LUAD	GDSC2
Dasatinib	1079	ABL	SRC	Ephrins	PDGFR	KIT	Other	kinases	cnaLUAD28	8	43	0.335751	2.28641	1.51761			0.340521	0.768799	1.93636	2.34352	0.387467			80.6896	LUAD	GDSC2
Dasatinib	1079	ABL	SRC	Ephrins	PDGFR	KIT	Other	kinases	cnaLUAD29	6	45	0.163928	1.30493	1.68264			0.672921	-0.377713	1.92062	2.34376	0.707669			81.6541	LUAD	GDSC2
Dasatinib	1079	ABL	SRC	Ephrins	PDGFR	KIT	Other	kinases	cnaLUAD30	6	45	0.203252	2.05111	1.58315			0.603386	0.467958	1.92818	2.34109	0.6421			80.6896	LUAD	GDSC2
Dasatinib	1079	ABL	SRC	Ephrins	PDGFR	KIT	Other	kinases	cnaLUAD31	4	47	0.105736	1.41345	1.65734			0.792392	-0.243882	1.59857	2.34528	0.839968			83.9968	LUAD	GDSC2
Dasatinib	1079	ABL	SRC	Ephrins	PDGFR	KIT	Other	kinases	cnaLUAD34	14	37	0.190951	1.31975	1.75871			0.52319	-0.43896	2.07673	2.37391	0.545629			80.6896	LUAD	GDSC2
Dasatinib	1079	ABL	SRC	Ephrins	PDGFR	KIT	Other	kinases	cnaLUAD35	3	48	1.27271	4.28161	1.47299			0.000451004	2.80861	0.578631	2.2501	0.0374804			56.2207	LUAD	GDSC2
Paclitaxel	1080	Microtubule stabiliser	Mitosis	ARID1A_mut	3	48	0.651856	-0.125254	-1.56402			0.180314	1.43876	1.28994	2.23788	0.278723			74.2361	LUAD	GDSC2
Paclitaxel	1080	Microtubule stabiliser	Mitosis	EGFR_mut	5	46	0.196468	-1.0842	-1.52234			0.684028	0.438139	2.14675	2.23733	0.678336			80.2538	LUAD	GDSC2
Paclitaxel	1080	Microtubule stabiliser	Mitosis	KRAS_mut	18	33	0.170061	-1.72437	-1.34575			0.580538	-0.378622	2.41307	2.12055	0.564319			76.9525	LUAD	GDSC2
Paclitaxel	1080	Microtubule stabiliser	Mitosis	SMARCA4_mut	11	40	0.101951	-1.30091	-1.52846			0.767657	0.227553	2.22129	2.23473	0.76586			80.2538	LUAD	GDSC2
Paclitaxel	1080	Microtubule stabiliser	Mitosis	STK11_mut	8	43	0.607024	-2.59483	-1.27186			0.137532	-1.32297	2.11679	2.18971	0.121341			72.8043	LUAD	GDSC2
Paclitaxel	1080	Microtubule stabiliser	Mitosis	SVEP1_mut	3	48	0.0660898	-1.61833	-1.4707			0.945141	-0.147628	3.26602	2.17901	0.912028			85.4878	LUAD	GDSC2
Paclitaxel	1080	Microtubule stabiliser	Mitosis	TP53_mut	40	11	0.388012	-1.66392	-0.808349			0.240796	-0.855567	2.25068	2.017	0.259956			74.2361	LUAD	GDSC2
Paclitaxel	1080	Microtubule stabiliser	Mitosis	cnaLUAD1	31	20	0.0988831	-1.39286	-1.6135			0.729739	0.220641	2.26505	2.17703	0.731741			80.2538	LUAD	GDSC2
Paclitaxel	1080	Microtubule stabiliser	Mitosis	cnaLUAD2	5	46	0.36225	-0.753813	-1.55825			0.24282	0.804436	1.20432	2.28927	0.445417			74.2361	LUAD	GDSC2
Paclitaxel	1080	Microtubule stabiliser	Mitosis	cnaLUAD3	9	42	0.297012	-2.02221	-1.36306			0.431632	-0.659152	2.19957	2.2231	0.422653			74.2361	LUAD	GDSC2
Paclitaxel	1080	Microtubule stabiliser	Mitosis	cnaLUAD5	4	47	0.142332	-1.77219	-1.45446			0.796438	-0.317732	2.19103	2.235	0.785792			80.2538	LUAD	GDSC2
Paclitaxel	1080	Microtubule stabiliser	Mitosis	cnaLUAD6	4	47	0.478093	-0.503432	-1.56244			0.160611	1.05901	1.12252	2.26812	0.363155			74.2361	LUAD	GDSC2
Paclitaxel	1080	Microtubule stabiliser	Mitosis	cnaLUAD7	4	47	0.963201	0.437892	-1.64255			0.00814708	2.08045	0.912428	2.21704	0.0704491			67.8091	LUAD	GDSC2
Paclitaxel	1080	Microtubule stabiliser	Mitosis	cnaLUAD10	6	45	0.0170524	-1.44577	-1.48386			0.969637	0.038095	2.21253	2.23643	0.968862			85.4878	LUAD	GDSC2
Paclitaxel	1080	Microtubule stabiliser	Mitosis	cnaLUAD11	9	42	0.737429	-0.175243	-1.75884			0.0201631	1.5836	1.52642	2.24873	0.0502151			67.8091	LUAD	GDSC2
Paclitaxel	1080	Microtubule stabiliser	Mitosis	cnaLUAD12	3	48	0.402914	-2.32262	-1.42668			0.333007	-0.895943	1.21873	2.25652	0.50157			75.4508	LUAD	GDSC2
Paclitaxel	1080	Microtubule stabiliser	Mitosis	cnaLUAD13	5	46	0.418479	-2.31591	-1.38846			0.449269	-0.927452	2.41003	2.19819	0.378509			74.2361	LUAD	GDSC2
Paclitaxel	1080	Microtubule stabiliser	Mitosis	cnaLUAD14	6	45	0.75071	-2.91609	-1.28782			0.0497298	-1.62827	1.52969	2.23006	0.0904121			67.8091	LUAD	GDSC2
Paclitaxel	1080	Microtubule stabiliser	Mitosis	cnaLUAD15	5	46	0.368989	-0.740481	-1.5597			0.538738	0.819217	2.66546	2.17618	0.437049			74.2361	LUAD	GDSC2
Paclitaxel	1080	Microtubule stabiliser	Mitosis	cnaLUAD16	5	46	0.374788	-0.729016	-1.56094			0.551202	0.831928	2.80303	2.16027	0.429923			74.2361	LUAD	GDSC2
Paclitaxel	1080	Microtubule stabiliser	Mitosis	cnaLUAD17	4	47	0.113635	-1.71322	-1.45948			0.758603	-0.253741	1.4042	2.27654	0.828199			80.2538	LUAD	GDSC2
Paclitaxel	1080	Microtubule stabiliser	Mitosis	cnaLUAD18	6	45	0.279408	-0.93092	-1.55251			0.446386	0.621591	1.70454	2.27627	0.523294			75.4508	LUAD	GDSC2
Paclitaxel	1080	Microtubule stabiliser	Mitosis	cnaLUAD19	5	46	0.299182	-2.07977	-1.41412			0.550064	-0.665646	2.20262	2.22686	0.528156			75.4508	LUAD	GDSC2
Paclitaxel	1080	Microtubule stabiliser	Mitosis	cnaLUAD21	5	46	0.602742	-0.28466	-1.60924			0.270569	1.32458	2.27041	2.19101	0.206572			74.2361	LUAD	GDSC2
Paclitaxel	1080	Microtubule stabiliser	Mitosis	cnaLUAD22	6	45	0.10144	-1.27953	-1.50603			0.757369	0.226495	1.52192	2.29971	0.816421			80.2538	LUAD	GDSC2
Paclitaxel	1080	Microtubule stabiliser	Mitosis	cnaLUAD23	4	47	0.680755	-2.85712	-1.36213			0.225085	-1.49499	1.95094	2.21112	0.197304			74.2361	LUAD	GDSC2
Paclitaxel	1080	Microtubule stabiliser	Mitosis	cnaLUAD25	3	48	0.547598	-0.337813	-1.55073			0.329157	1.21292	1.64603	2.23598	0.362003			74.2361	LUAD	GDSC2
Paclitaxel	1080	Microtubule stabiliser	Mitosis	cnaLUAD27	13	38	0.304131	-1.98106	-1.30775			0.375543	-0.673311	2.3581	2.16505	0.348518			74.2361	LUAD	GDSC2
Paclitaxel	1080	Microtubule stabiliser	Mitosis	cnaLUAD28	8	43	0.0834645	-1.63652	-1.45015			0.843931	-0.186373	2.42472	2.19938	0.829289			80.2538	LUAD	GDSC2
Paclitaxel	1080	Microtubule stabiliser	Mitosis	cnaLUAD29	6	45	0.153477	-1.78153	-1.4391			0.792449	-0.342438	2.94063	2.13572	0.725502			80.2538	LUAD	GDSC2
Paclitaxel	1080	Microtubule stabiliser	Mitosis	cnaLUAD30	6	45	0.109669	-1.69542	-1.45058			0.705359	-0.244845	1.28884	2.31562	0.801836			80.2538	LUAD	GDSC2
Paclitaxel	1080	Microtubule stabiliser	Mitosis	cnaLUAD31	4	47	0.699921	-0.064215	-1.59982			0.149488	1.53561	1.60346	2.22705	0.185194			74.2361	LUAD	GDSC2
Paclitaxel	1080	Microtubule stabiliser	Mitosis	cnaLUAD34	14	37	0.012726	-1.45876	-1.48719			0.964551	0.0284299	1.88295	2.3479	0.967813			85.4878	LUAD	GDSC2
Paclitaxel	1080	Microtubule stabiliser	Mitosis	cnaLUAD35	3	48	1.29244	1.11608	-1.6416			0.0468336	2.75768	1.28251	2.16251	0.0347453			67.8091	LUAD	GDSC2
Crizotinib	1083	MET	ALK	ROS1	RTK signaling	ARID1A_mut	3	44	0.791516	4.79529	3.57378			0.0754419	1.22151	0.732063	1.57082	0.191376			31.8961	LUAD	GDSC2
Crizotinib	1083	MET	ALK	ROS1	RTK signaling	EGFR_mut	5	42	0.440358	4.26492	3.57875			0.224077	0.686169	1.00394	1.60205	0.356913			37.2931	LUAD	GDSC2
Crizotinib	1083	MET	ALK	ROS1	RTK signaling	KRAS_mut	15	32	0.0664197	3.58065	3.68508			0.806226	-0.104435	1.12683	1.73648	0.832863			55.5242	LUAD	GDSC2
Crizotinib	1083	MET	ALK	ROS1	RTK signaling	SMARCA4_mut	11	36	0.34604	4.06412	3.52575			0.194868	0.538366	0.971628	1.68592	0.320537			37.2661	LUAD	GDSC2
Crizotinib	1083	MET	ALK	ROS1	RTK signaling	STK11_mut	8	39	0.647794	2.83116	3.82008			0.20678	-0.988919	1.94327	1.43672	0.102054			23.5925	LUAD	GDSC2
Crizotinib	1083	MET	ALK	ROS1	RTK signaling	TP53_mut	37	10	0.119891	3.61167	3.80004			0.627391	-0.188368	1.70689	0.829994	0.738143			52.7245	LUAD	GDSC2
Crizotinib	1083	MET	ALK	ROS1	RTK signaling	cnaLUAD1	28	19	0.289423	3.8339	3.38332			0.321471	0.450579	1.6462	1.41219	0.335395			37.2661	LUAD	GDSC2
Crizotinib	1083	MET	ALK	ROS1	RTK signaling	cnaLUAD2	4	43	0.184893	3.91749	3.62703			0.269651	0.290458	0.155859	1.62556	0.725216			52.7245	LUAD	GDSC2
Crizotinib	1083	MET	ALK	ROS1	RTK signaling	cnaLUAD3	8	39	0.586358	2.90504	3.80492			0.346375	-0.899882	2.47187	1.28981	0.137844			27.5689	LUAD	GDSC2
Crizotinib	1083	MET	ALK	ROS1	RTK signaling	cnaLUAD5	4	43	0.470446	2.98067	3.71418			0.6327	-0.733503	2.74622	1.43734	0.372931			37.2931	LUAD	GDSC2
Crizotinib	1083	MET	ALK	ROS1	RTK signaling	cnaLUAD6	3	44	0.243513	4.00971	3.62734			0.173344	0.382372	0.219819	1.60564	0.68514			52.7031	LUAD	GDSC2
Crizotinib	1083	MET	ALK	ROS1	RTK signaling	cnaLUAD7	3	44	0.760344	4.75186	3.57674			0.187243	1.17511	1.07193	1.56404	0.209123			32.1727	LUAD	GDSC2
Crizotinib	1083	MET	ALK	ROS1	RTK signaling	cnaLUAD10	5	42	0.872347	2.46928	3.79252			0.314034	-1.32324	2.55182	1.3748	0.07178			23.5925	LUAD	GDSC2
Crizotinib	1083	MET	ALK	ROS1	RTK signaling	cnaLUAD11	7	40	0.211987	3.36877	3.70127			0.606668	-0.332496	1.50739	1.57767	0.607401			50.6168	LUAD	GDSC2
Crizotinib	1083	MET	ALK	ROS1	RTK signaling	cnaLUAD12	3	44	0.283375	3.23546	3.68013			0.784528	-0.444674	2.45224	1.51567	0.637157			50.9726	LUAD	GDSC2
Crizotinib	1083	MET	ALK	ROS1	RTK signaling	cnaLUAD14	6	41	0.0966789	3.51915	3.67116			0.660636	-0.152006	0.546608	1.65642	0.825951			55.5242	LUAD	GDSC2
Crizotinib	1083	MET	ALK	ROS1	RTK signaling	cnaLUAD15	3	44	0.66014	4.611	3.58635			0.157541	1.02465	0.855435	1.5771	0.274474			37.2661	LUAD	GDSC2
Crizotinib	1083	MET	ALK	ROS1	RTK signaling	cnaLUAD16	5	42	0.801325	4.74396	3.52173			0.0263651	1.22223	0.842602	1.57611	0.0972099			23.5925	LUAD	GDSC2
Crizotinib	1083	MET	ALK	ROS1	RTK signaling	cnaLUAD17	3	44	0.00877554	3.66467	3.65087			0.981761	0.0138051	0.869102	1.59835	0.988331			59.8989	LUAD	GDSC2
Crizotinib	1083	MET	ALK	ROS1	RTK signaling	cnaLUAD18	5	42	0.0731913	3.75461	3.6395			0.859316	0.115109	1.27286	1.59896	0.877741			56.6285	LUAD	GDSC2
Crizotinib	1083	MET	ALK	ROS1	RTK signaling	cnaLUAD19	4	43	1.02529	2.23539	3.7835			0.243972	-1.54811	2.13654	1.45487	0.0560386			23.5925	LUAD	GDSC2
Crizotinib	1083	MET	ALK	ROS1	RTK signaling	cnaLUAD21	5	42	1.02227	5.01962	3.48891			0.0695222	1.53072	1.40533	1.50605	0.0360667			23.5925	LUAD	GDSC2
Crizotinib	1083	MET	ALK	ROS1	RTK signaling	cnaLUAD22	6	41	0.0381431	3.59941	3.65941			0.942061	-0.0599992	1.8492	1.53499	0.930849			58.1781	LUAD	GDSC2
Crizotinib	1083	MET	ALK	ROS1	RTK signaling	cnaLUAD23	4	43	1.33813	1.8524	3.81913			0.310557	-1.96673	3.22647	1.25336	0.0139011			23.5925	LUAD	GDSC2
Crizotinib	1083	MET	ALK	ROS1	RTK signaling	cnaLUAD25	3	44	0.392885	4.22759	3.61249			0.480079	0.615106	1.22006	1.57985	0.513622			48.0165	LUAD	GDSC2
Crizotinib	1083	MET	ALK	ROS1	RTK signaling	cnaLUAD27	10	37	0.650604	2.8743	3.86187			0.154491	-0.987576	1.91824	1.40009	0.0745749			23.5925	LUAD	GDSC2
Crizotinib	1083	MET	ALK	ROS1	RTK signaling	cnaLUAD28	8	39	0.232479	3.95402	3.58975			0.457885	0.364273	1.12786	1.63497	0.552189			48.0165	LUAD	GDSC2
Crizotinib	1083	MET	ALK	ROS1	RTK signaling	cnaLUAD29	7	40	0.446533	4.24185	3.54848			0.20814	0.693366	1.18996	1.60131	0.281562			37.2661	LUAD	GDSC2
Crizotinib	1083	MET	ALK	ROS1	RTK signaling	cnaLUAD30	7	40	0.675495	2.77351	3.80544			0.229556	-1.03193	1.98869	1.44374	0.106166			23.5925	LUAD	GDSC2
Crizotinib	1083	MET	ALK	ROS1	RTK signaling	cnaLUAD31	3	44	0.58505	4.50431	3.59362			0.239362	0.910687	0.973157	1.57849	0.3321			37.2661	LUAD	GDSC2
Crizotinib	1083	MET	ALK	ROS1	RTK signaling	cnaLUAD32	3	44	0.371278	3.1073	3.68887			0.801849	-0.581574	3.51364	1.41193	0.536944			48.0165	LUAD	GDSC2
Crizotinib	1083	MET	ALK	ROS1	RTK signaling	cnaLUAD34	15	32	0.426945	4.09986	3.4417			0.0741796	0.658167	0.640222	1.80681	0.179225			31.8961	LUAD	GDSC2
Crizotinib	1083	MET	ALK	ROS1	RTK signaling	cnaLUAD35	3	44	1.03511	5.12764	3.55112			0.173247	1.57651	1.35587	1.53037	0.0896386			23.5925	LUAD	GDSC2
Rapamycin	1084	MTORC1	PI3K/MTOR signaling	ARID1A_mut	3	48	0.702207	-2.72862	-1.77639			0.345193	-0.952229	1.34838	1.35638	0.243719			24.3497	LUAD	GDSC2
Rapamycin	1084	MTORC1	PI3K/MTOR signaling	EGFR_mut	5	46	0.36798	-1.37879	-1.88171			0.553421	0.502916	1.70329	1.33267	0.438295			24.3497	LUAD	GDSC2
Rapamycin	1084	MTORC1	PI3K/MTOR signaling	KRAS_mut	18	33	0.467257	-1.42701	-2.05353			0.122681	0.626512	1.36287	1.32897	0.117222			24.3497	LUAD	GDSC2
Rapamycin	1084	MTORC1	PI3K/MTOR signaling	SMARCA4_mut	11	40	0.220719	-2.06945	-1.76722			0.571425	-0.302236	1.58776	1.30745	0.519812			26.4035	LUAD	GDSC2
Rapamycin	1084	MTORC1	PI3K/MTOR signaling	STK11_mut	8	43	0.741996	-2.66187	-1.67809			0.129608	-0.983782	1.57014	1.28062	0.0597806			24.3497	LUAD	GDSC2
Rapamycin	1084	MTORC1	PI3K/MTOR signaling	SVEP1_mut	3	48	0.0834962	-1.72436	-1.83916			0.917504	0.114799	1.67974	1.36042	0.888997			26.9857	LUAD	GDSC2
Rapamycin	1084	MTORC1	PI3K/MTOR signaling	TP53_mut	40	11	0.0908378	-1.80548	-1.93031			0.811803	0.124828	1.3225	1.55946	0.790732			26.9857	LUAD	GDSC2
Rapamycin	1084	MTORC1	PI3K/MTOR signaling	cnaLUAD1	31	20	0.117456	-1.76917	-1.93042			0.681255	0.161248	1.39643	1.33473	0.683935			26.9857	LUAD	GDSC2
Rapamycin	1084	MTORC1	PI3K/MTOR signaling	cnaLUAD2	5	46	0.114511	-1.69045	-1.84783			0.812157	0.157378	1.32896	1.37832	0.808882			26.9857	LUAD	GDSC2
Rapamycin	1084	MTORC1	PI3K/MTOR signaling	cnaLUAD3	9	42	0.297828	-2.16745	-1.76061			0.473344	-0.406848	1.52233	1.33342	0.421388			24.3497	LUAD	GDSC2
Rapamycin	1084	MTORC1	PI3K/MTOR signaling	cnaLUAD5	4	47	0.0880434	-1.94395	-1.82291			0.914959	-0.12104	2.06198	1.31757	0.866461			26.9857	LUAD	GDSC2
Rapamycin	1084	MTORC1	PI3K/MTOR signaling	cnaLUAD6	4	47	0.468126	-1.24397	-1.88248			0.314738	0.638517	1.035	1.38272	0.373162			24.3497	LUAD	GDSC2
Rapamycin	1084	MTORC1	PI3K/MTOR signaling	cnaLUAD7	4	47	0.789728	-0.854245	-1.91565			0.243961	1.06141	1.46139	1.336	0.135881			24.3497	LUAD	GDSC2
Rapamycin	1084	MTORC1	PI3K/MTOR signaling	cnaLUAD10	6	45	0.502678	-2.43419	-1.75217			0.323738	-0.682026	1.47848	1.34226	0.25304			24.3497	LUAD	GDSC2
Rapamycin	1084	MTORC1	PI3K/MTOR signaling	cnaLUAD11	9	42	0.135569	-1.67908	-1.86526			0.686481	0.186173	1.18678	1.40678	0.713658			26.9857	LUAD	GDSC2
Rapamycin	1084	MTORC1	PI3K/MTOR signaling	cnaLUAD12	3	48	0.106673	-1.69438	-1.84103			0.805926	0.146647	0.870665	1.39214	0.858483			26.9857	LUAD	GDSC2
Rapamycin	1084	MTORC1	PI3K/MTOR signaling	cnaLUAD13	5	46	0.555245	-2.51154	-1.75858			0.432534	-0.752955	1.90357	1.29627	0.244039			24.3497	LUAD	GDSC2
Rapamycin	1084	MTORC1	PI3K/MTOR signaling	cnaLUAD14	6	45	0.391012	-2.30299	-1.76966			0.295714	-0.533325	1.04599	1.39552	0.372693			24.3497	LUAD	GDSC2
Rapamycin	1084	MTORC1	PI3K/MTOR signaling	cnaLUAD15	5	46	0.00228624	-1.82957	-1.83271			0.996712	0.003144	1.55502	1.35804	0.996146			29.2984	LUAD	GDSC2
Rapamycin	1084	MTORC1	PI3K/MTOR signaling	cnaLUAD16	5	46	0.208045	-1.57487	-1.8604			0.708194	0.285532	1.54139	1.35642	0.66057			26.9857	LUAD	GDSC2
Rapamycin	1084	MTORC1	PI3K/MTOR signaling	cnaLUAD17	4	47	0.0933963	-1.95073	-1.82233			0.845798	-0.128395	1.16466	1.38733	0.858428			26.9857	LUAD	GDSC2
Rapamycin	1084	MTORC1	PI3K/MTOR signaling	cnaLUAD18	6	45	0.349943	-1.41057	-1.88865			0.26574	0.478083	0.843574	1.41339	0.424605			24.3497	LUAD	GDSC2
Rapamycin	1084	MTORC1	PI3K/MTOR signaling	cnaLUAD19	5	46	0.438828	-2.37195	-1.77376			0.523181	-0.59819	1.88261	1.30703	0.355954			24.3497	LUAD	GDSC2
Rapamycin	1084	MTORC1	PI3K/MTOR signaling	cnaLUAD21	5	46	0.410671	-1.32693	-1.88735			0.463854	0.560415	1.50887	1.35107	0.3874			24.3497	LUAD	GDSC2
Rapamycin	1084	MTORC1	PI3K/MTOR signaling	cnaLUAD22	6	45	0.114862	-1.97168	-1.81383			0.775071	-0.157844	1.19777	1.39284	0.792668			26.9857	LUAD	GDSC2
Rapamycin	1084	MTORC1	PI3K/MTOR signaling	cnaLUAD23	4	47	1.08833	-3.15405	-1.71992			0.123568	-1.43412	1.36628	1.3145	0.0418706			24.3497	LUAD	GDSC2
Rapamycin	1084	MTORC1	PI3K/MTOR signaling	cnaLUAD25	3	48	0.312263	-2.23543	-1.80721			0.647456	-0.428218	1.37424	1.37121	0.602153			26.9857	LUAD	GDSC2
Rapamycin	1084	MTORC1	PI3K/MTOR signaling	cnaLUAD27	13	38	0.365259	-2.20182	-1.70602			0.306135	-0.495802	1.51826	1.30097	0.261157			24.3497	LUAD	GDSC2
Rapamycin	1084	MTORC1	PI3K/MTOR signaling	cnaLUAD28	8	43	0.381734	-1.39417	-1.91394			0.357867	0.519767	1.40556	1.35413	0.326354			24.3497	LUAD	GDSC2
Rapamycin	1084	MTORC1	PI3K/MTOR signaling	cnaLUAD29	6	45	0.385427	-1.36844	-1.89427			0.389285	0.525829	1.30464	1.37089	0.379504			24.3497	LUAD	GDSC2
Rapamycin	1084	MTORC1	PI3K/MTOR signaling	cnaLUAD30	6	45	0.155646	-2.02102	-1.80726			0.687889	-0.213762	1.14259	1.3972	0.721788			26.9857	LUAD	GDSC2
Rapamycin	1084	MTORC1	PI3K/MTOR signaling	cnaLUAD31	4	47	0.583159	-1.10263	-1.89451			0.468744	0.791884	1.89631	1.31518	0.268323			24.3497	LUAD	GDSC2
Rapamycin	1084	MTORC1	PI3K/MTOR signaling	cnaLUAD34	14	37	0.1994	-2.03053	-1.75744			0.454983	-0.273088	0.999722	1.48057	0.52807			26.4035	LUAD	GDSC2
Rapamycin	1084	MTORC1	PI3K/MTOR signaling	cnaLUAD35	3	48	0.0823373	-1.93895	-1.82574			0.920299	-0.113207	1.71575	1.35851	0.890527			26.9857	LUAD	GDSC2
Sorafenib	1085	PDGFR	KIT	VEGFR	RAF	Other	kinases	ARID1A_mut	3	48	0.224177	3.61285	3.33668			0.647247	0.276176	0.872874	1.24494	0.708028			99.4911	LUAD	GDSC2
Sorafenib	1085	PDGFR	KIT	VEGFR	RAF	Other	kinases	EGFR_mut	5	46	0.651031	4.06365	3.27567			0.167855	0.787978	1.02742	1.22529	0.173072			99.4911	LUAD	GDSC2
Sorafenib	1085	PDGFR	KIT	VEGFR	RAF	Other	kinases	KRAS_mut	18	33	0.179398	3.21026	3.43074			0.578323	-0.220488	1.45529	1.08991	0.543205			99.4911	LUAD	GDSC2
Sorafenib	1085	PDGFR	KIT	VEGFR	RAF	Other	kinases	SMARCA4_mut	11	40	0.162562	3.19599	3.39608			0.620885	-0.200094	1.14224	1.25259	0.635138			99.4911	LUAD	GDSC2
Sorafenib	1085	PDGFR	KIT	VEGFR	RAF	Other	kinases	STK11_mut	8	43	0.597478	2.74615	3.46581			0.0610716	-0.71966	0.837678	1.25525	0.127162			99.4911	LUAD	GDSC2
Sorafenib	1085	PDGFR	KIT	VEGFR	RAF	Other	kinases	SVEP1_mut	3	48	1.48202	1.73161	3.45426			0.00766655	-1.72265	0.486369	1.1826	0.0162035			27.546	LUAD	GDSC2
Sorafenib	1085	PDGFR	KIT	VEGFR	RAF	Other	kinases	TP53_mut	40	11	0.0349213	3.36222	3.31914			0.917647	0.043079	1.24346	1.19437	0.918721			99.4911	LUAD	GDSC2
Sorafenib	1085	PDGFR	KIT	VEGFR	RAF	Other	kinases	cnaLUAD1	31	20	0.154372	3.27846	3.46835			0.566172	-0.189893	1.36549	0.97892	0.592846			99.4911	LUAD	GDSC2
Sorafenib	1085	PDGFR	KIT	VEGFR	RAF	Other	kinases	cnaLUAD2	5	46	0.339337	2.9773	3.39375			0.539422	-0.416451	1.35057	1.21568	0.474564			99.4911	LUAD	GDSC2
Sorafenib	1085	PDGFR	KIT	VEGFR	RAF	Other	kinases	cnaLUAD3	9	42	0.111147	3.2401	3.3771			0.721879	-0.136998	0.965896	1.27815	0.763481			99.4911	LUAD	GDSC2
Sorafenib	1085	PDGFR	KIT	VEGFR	RAF	Other	kinases	cnaLUAD5	4	47	0.132921	3.50395	3.34007			0.613488	0.16388	0.49848	1.2661	0.799634			99.4911	LUAD	GDSC2
Sorafenib	1085	PDGFR	KIT	VEGFR	RAF	Other	kinases	cnaLUAD6	4	47	0.183795	3.14422	3.37069			0.751256	-0.226467	1.2711	1.22959	0.725691			99.4911	LUAD	GDSC2
Sorafenib	1085	PDGFR	KIT	VEGFR	RAF	Other	kinases	cnaLUAD7	4	47	0.554526	3.97624	3.29988			0.620991	0.67636	2.45021	1.09233	0.292243			99.4911	LUAD	GDSC2
Sorafenib	1085	PDGFR	KIT	VEGFR	RAF	Other	kinases	cnaLUAD10	6	45	0.135372	3.50014	3.3333			0.750538	0.166849	1.14697	1.24186	0.756759			99.4911	LUAD	GDSC2
Sorafenib	1085	PDGFR	KIT	VEGFR	RAF	Other	kinases	cnaLUAD11	9	42	0.0146625	3.33803	3.35612			0.973738	-0.0180893	1.51426	1.17116	0.968321			99.4911	LUAD	GDSC2
Sorafenib	1085	PDGFR	KIT	VEGFR	RAF	Other	kinases	cnaLUAD12	3	48	0.215124	3.60239	3.33733			0.626054	0.265053	0.778121	1.24775	0.719294			99.4911	LUAD	GDSC2
Sorafenib	1085	PDGFR	KIT	VEGFR	RAF	Other	kinases	cnaLUAD13	5	46	1.32086	1.98856	3.50122			0.00973472	-1.51266	0.817403	1.16991	0.00719495			24.4628	LUAD	GDSC2
Sorafenib	1085	PDGFR	KIT	VEGFR	RAF	Other	kinases	cnaLUAD14	6	45	0.472442	2.84472	3.42069			0.271179	-0.575965	1.08923	1.23302	0.282338			99.4911	LUAD	GDSC2
Sorafenib	1085	PDGFR	KIT	VEGFR	RAF	Other	kinases	cnaLUAD15	5	46	0.852551	2.43445	3.45276			0.220432	-1.01831	1.55468	1.15699	0.0763516			86.5318	LUAD	GDSC2
Sorafenib	1085	PDGFR	KIT	VEGFR	RAF	Other	kinases	cnaLUAD16	5	46	0.332156	3.72068	3.31295			0.706889	0.407728	2.23597	1.09377	0.483915			99.4911	LUAD	GDSC2
Sorafenib	1085	PDGFR	KIT	VEGFR	RAF	Other	kinases	cnaLUAD17	4	47	0.229183	3.09286	3.37506			0.577081	-0.282194	0.859882	1.25171	0.661855			99.4911	LUAD	GDSC2
Sorafenib	1085	PDGFR	KIT	VEGFR	RAF	Other	kinases	cnaLUAD18	6	45	0.139945	3.50511	3.33263			0.676241	0.172473	0.859292	1.2679	0.748823			99.4911	LUAD	GDSC2
Sorafenib	1085	PDGFR	KIT	VEGFR	RAF	Other	kinases	cnaLUAD19	5	46	0.486124	2.81776	3.41109			0.315556	-0.593331	1.12163	1.22894	0.306978			99.4911	LUAD	GDSC2
Sorafenib	1085	PDGFR	KIT	VEGFR	RAF	Other	kinases	cnaLUAD21	5	46	0.235035	3.09204	3.38128			0.626239	-0.289237	1.17913	1.23508	0.619923			99.4911	LUAD	GDSC2
Sorafenib	1085	PDGFR	KIT	VEGFR	RAF	Other	kinases	cnaLUAD22	6	45	0.0101797	3.36401	3.35145			0.972427	0.012559	0.731135	1.2784	0.981408			99.4911	LUAD	GDSC2
Sorafenib	1085	PDGFR	KIT	VEGFR	RAF	Other	kinases	cnaLUAD23	4	47	0.0957523	3.24409	3.36219			0.836165	-0.118092	1.00356	1.24682	0.854897			99.4911	LUAD	GDSC2
Sorafenib	1085	PDGFR	KIT	VEGFR	RAF	Other	kinases	cnaLUAD25	3	48	0.589011	4.03013	3.3106			0.0786099	0.719527	0.447233	1.24389	0.327166			99.4911	LUAD	GDSC2
Sorafenib	1085	PDGFR	KIT	VEGFR	RAF	Other	kinases	cnaLUAD27	13	38	0.403081	2.9882	3.4777			0.185425	-0.489496	1.06547	1.25891	0.215612			99.4911	LUAD	GDSC2
Sorafenib	1085	PDGFR	KIT	VEGFR	RAF	Other	kinases	cnaLUAD28	8	43	0.0185859	3.33359	3.35652			0.964332	-0.0229296	1.31046	1.22044	0.961697			99.4911	LUAD	GDSC2
Sorafenib	1085	PDGFR	KIT	VEGFR	RAF	Other	kinases	cnaLUAD29	6	45	0.0662215	3.425	3.34332			0.907424	0.0816804	1.58885	1.18634	0.879522			99.4911	LUAD	GDSC2
Sorafenib	1085	PDGFR	KIT	VEGFR	RAF	Other	kinases	cnaLUAD30	6	45	0.453126	2.86504	3.41798			0.0877341	-0.552938	0.568807	1.27339	0.302253			99.4911	LUAD	GDSC2
Sorafenib	1085	PDGFR	KIT	VEGFR	RAF	Other	kinases	cnaLUAD31	4	47	0.003339	3.34913	3.35325			0.997165	-0.00411944	2.11807	1.15273	0.994911			99.4911	LUAD	GDSC2
Sorafenib	1085	PDGFR	KIT	VEGFR	RAF	Other	kinases	cnaLUAD34	14	37	0.156945	3.49304	3.29991			0.633287	0.193136	1.29642	1.20595	0.619187			99.4911	LUAD	GDSC2
Sorafenib	1085	PDGFR	KIT	VEGFR	RAF	Other	kinases	cnaLUAD35	3	48	0.429998	2.85627	3.38397			0.590207	-0.5277	1.42705	1.21798	0.473396			99.4911	LUAD	GDSC2
Irinotecan	1088	TOP1	DNA replication	ARID1A_mut	3	51	0.958306	5.01052	3.42259			0.369183	1.58793	2.39324	1.62063	0.112783			58.0026	LUAD	GDSC2
Irinotecan	1088	TOP1	DNA replication	EGFR_mut	6	48	0.0898004	3.64629	3.49387			0.82148	0.152416	1.47152	1.71954	0.836519			98.148	LUAD	GDSC2
Irinotecan	1088	TOP1	DNA replication	KRAS_mut	18	36	0.210598	3.27362	3.6294			0.452208	-0.355774	1.55428	1.7512	0.468949			98.148	LUAD	GDSC2
Irinotecan	1088	TOP1	DNA replication	NF1_mut	3	51	0.256978	3.09944	3.535			0.754256	-0.435559	2.0849	1.67744	0.667124			98.148	LUAD	GDSC2
Irinotecan	1088	TOP1	DNA replication	SMARCA4_mut	12	42	0.442856	4.08563	3.34657			0.191611	0.739061	1.66157	1.6708	0.181926			58.6167	LUAD	GDSC2
Irinotecan	1088	TOP1	DNA replication	STK11_mut	8	46	0.107659	3.3552	3.53787			0.714833	-0.182664	1.17234	1.7643	0.77979			98.148	LUAD	GDSC2
Irinotecan	1088	TOP1	DNA replication	SVEP1_mut	3	51	0.779256	4.74028	3.43848			0.355966	1.30179	1.89577	1.66092	0.195389			58.6167	LUAD	GDSC2
Irinotecan	1088	TOP1	DNA replication	TP53_mut	43	11	0.214683	3.43684	3.79996			0.44538	-0.36312	1.7786	1.26109	0.527968			98.148	LUAD	GDSC2
Irinotecan	1088	TOP1	DNA replication	cnaLUAD1	33	21	0.0687838	3.46541	3.58214			0.805633	-0.116725	1.71043	1.67523	0.806336			98.148	LUAD	GDSC2
Irinotecan	1088	TOP1	DNA replication	cnaLUAD2	5	49	0.71473	4.58828	3.40086			0.170093	1.18742	1.56791	1.6689	0.133968			58.6167	LUAD	GDSC2
Irinotecan	1088	TOP1	DNA replication	cnaLUAD3	10	44	0.148029	3.30635	3.55727			0.6727	-0.250919	1.64889	1.70457	0.674367			98.148	LUAD	GDSC2
Irinotecan	1088	TOP1	DNA replication	cnaLUAD5	4	50	0.38083	2.91513	3.55846			0.443178	-0.643324	1.4223	1.70426	0.466906			98.148	LUAD	GDSC2
Irinotecan	1088	TOP1	DNA replication	cnaLUAD6	4	50	0.344634	4.05036	3.46764			0.589537	0.58272	1.90171	1.67706	0.510101			98.148	LUAD	GDSC2
Irinotecan	1088	TOP1	DNA replication	cnaLUAD7	4	50	0.8969	4.88217	3.4011			0.12097	1.48107	1.40086	1.66544	0.0902702			58.0026	LUAD	GDSC2
Irinotecan	1088	TOP1	DNA replication	cnaLUAD10	7	47	0.0246663	3.54726	3.50538			0.949535	0.0418812	1.56459	1.71454	0.951685			98.148	LUAD	GDSC2
Irinotecan	1088	TOP1	DNA replication	cnaLUAD11	10	44	0.615109	4.33767	3.32288			0.0635417	1.01479	1.38913	1.69927	0.0850069			58.0026	LUAD	GDSC2
Irinotecan	1088	TOP1	DNA replication	cnaLUAD12	4	50	0.877875	2.167	3.61831			0.0348892	-1.45131	0.887556	1.68884	0.0971171			58.0026	LUAD	GDSC2
Irinotecan	1088	TOP1	DNA replication	cnaLUAD13	6	48	0.083488	3.38484	3.52655			0.88508	-0.14171	2.22308	1.6315	0.847861			98.148	LUAD	GDSC2
Irinotecan	1088	TOP1	DNA replication	cnaLUAD14	6	48	0.0527629	3.59043	3.50085			0.87084	0.0895772	1.15322	1.74569	0.903487			98.148	LUAD	GDSC2
Irinotecan	1088	TOP1	DNA replication	cnaLUAD15	5	49	0.0653527	3.61148	3.50053			0.899802	0.110946	1.78879	1.68984	0.889827			98.148	LUAD	GDSC2
Irinotecan	1088	TOP1	DNA replication	cnaLUAD16	6	48	0.280764	3.93286	3.45805			0.583527	0.474814	1.91939	1.66503	0.519582			98.148	LUAD	GDSC2
Irinotecan	1088	TOP1	DNA replication	cnaLUAD17	4	50	0.93554	2.08376	3.62497			0.0149184	-1.54121	0.761884	1.68658	0.0775911			58.0026	LUAD	GDSC2
Irinotecan	1088	TOP1	DNA replication	cnaLUAD18	6	48	0.142692	3.29566	3.5377			0.748844	-0.242034	1.66824	1.69915	0.743077			98.148	LUAD	GDSC2
Irinotecan	1088	TOP1	DNA replication	cnaLUAD19	5	49	0.0215125	3.47766	3.51419			0.961964	-0.0365269	1.53629	1.71072	0.963627			98.148	LUAD	GDSC2
Irinotecan	1088	TOP1	DNA replication	cnaLUAD21	7	47	0.0207534	3.48013	3.51537			0.962442	-0.0352378	1.80266	1.68379	0.959342			98.148	LUAD	GDSC2
Irinotecan	1088	TOP1	DNA replication	cnaLUAD22	7	47	0.2405	3.15658	3.56356			0.60815	-0.406985	1.90682	1.66222	0.555333			98.148	LUAD	GDSC2
Irinotecan	1088	TOP1	DNA replication	cnaLUAD23	4	50	0.216229	3.17141	3.53796			0.450196	-0.366542	0.762825	1.73604	0.679025			98.148	LUAD	GDSC2
Irinotecan	1088	TOP1	DNA replication	cnaLUAD25	3	51	0.0138572	3.48858	3.51211			0.987649	-0.023529	2.31344	1.66863	0.98148			98.148	LUAD	GDSC2
Irinotecan	1088	TOP1	DNA replication	cnaLUAD27	13	41	0.15891	3.30643	3.57561			0.670866	-0.26918	2.06286	1.56638	0.619709			98.148	LUAD	GDSC2
Irinotecan	1088	TOP1	DNA replication	cnaLUAD28	9	45	0.302206	3.93563	3.42584			0.470471	0.50979	1.9059	1.64395	0.411666			98.148	LUAD	GDSC2
Irinotecan	1088	TOP1	DNA replication	cnaLUAD29	8	46	0.0631522	3.60213	3.49492			0.883636	0.107203	1.89016	1.66556	0.869693			98.148	LUAD	GDSC2
Irinotecan	1088	TOP1	DNA replication	cnaLUAD30	7	47	0.543825	2.72068	3.62848			0.231138	-0.907806	1.73345	1.66075	0.185319			58.6167	LUAD	GDSC2
Irinotecan	1088	TOP1	DNA replication	cnaLUAD31	4	50	1.23876	5.35994	3.36287			0.00990824	1.99707	0.866726	1.64687	0.0208105			58.0026	LUAD	GDSC2
Irinotecan	1088	TOP1	DNA replication	cnaLUAD32	3	51	0.156947	3.76232	3.49601			0.591368	0.266313	0.668932	1.72526	0.792685			98.148	LUAD	GDSC2
Irinotecan	1088	TOP1	DNA replication	cnaLUAD34	17	37	0.414344	3.98385	3.29346			0.123672	0.690395	1.34338	1.79114	0.163283			58.6167	LUAD	GDSC2
Irinotecan	1088	TOP1	DNA replication	cnaLUAD35	4	50	0.906579	4.89615	3.39998			0.0836666	1.49618	1.21402	1.67338	0.086943			58.0026	LUAD	GDSC2
Oxaliplatin	1089	DNA alkylating agent	DNA replication	ARID1A_mut	3	51	0.668065	5.58509	4.62011			0.000330363	0.964984	0.192922	1.47255	0.265956			75.0126	LUAD	GDSC2
Oxaliplatin	1089	DNA alkylating agent	DNA replication	EGFR_mut	6	48	0.344467	5.11864	4.6181			0.350392	0.500541	1.11295	1.48469	0.429932			75.0126	LUAD	GDSC2
Oxaliplatin	1089	DNA alkylating agent	DNA replication	KRAS_mut	18	36	0.600719	4.11121	4.95497			0.062654	-0.843764	1.60392	1.29676	0.0423804			50.8565	LUAD	GDSC2
Oxaliplatin	1089	DNA alkylating agent	DNA replication	NF1_mut	3	51	0.540461	5.41406	4.63017			0.49819	0.783888	1.64603	1.44203	0.367162			75.0126	LUAD	GDSC2
Oxaliplatin	1089	DNA alkylating agent	DNA replication	SMARCA4_mut	12	42	0.0200118	4.65096	4.68022			0.955418	-0.0292542	1.616	1.41765	0.951484			95.1484	LUAD	GDSC2
Oxaliplatin	1089	DNA alkylating agent	DNA replication	STK11_mut	8	46	0.932291	3.57367	4.86503			0.0435493	-1.29136	1.45595	1.3738	0.0184145			33.1461	LUAD	GDSC2
Oxaliplatin	1089	DNA alkylating agent	DNA replication	SVEP1_mut	3	51	0.188059	4.93312	4.65846			0.708154	0.27466	1.07406	1.47385	0.752852			95.1484	LUAD	GDSC2
Oxaliplatin	1089	DNA alkylating agent	DNA replication	TP53_mut	43	11	0.486617	4.81582	4.11821			0.134954	0.697611	1.46872	1.27554	0.155806			75.0126	LUAD	GDSC2
Oxaliplatin	1089	DNA alkylating agent	DNA replication	cnaLUAD1	33	21	0.0194251	4.68476	4.65636			0.942053	0.0283963	1.5729	1.264	0.944789			95.1484	LUAD	GDSC2
Oxaliplatin	1089	DNA alkylating agent	DNA replication	cnaLUAD2	5	49	0.370403	5.16216	4.62388			0.137386	0.538281	0.577637	1.50335	0.433712			75.0126	LUAD	GDSC2
Oxaliplatin	1089	DNA alkylating agent	DNA replication	cnaLUAD3	10	44	0.117524	4.81356	4.64194			0.708248	0.171623	1.23062	1.50397	0.738619			95.1484	LUAD	GDSC2
Oxaliplatin	1089	DNA alkylating agent	DNA replication	cnaLUAD5	4	50	0.147616	4.47406	4.68969			0.7178	-0.215633	1.03085	1.48305	0.777472			95.1484	LUAD	GDSC2
Oxaliplatin	1089	DNA alkylating agent	DNA replication	cnaLUAD6	4	50	0.0850559	4.78882	4.66451			0.790008	0.124312	0.777707	1.49326	0.87061			95.1484	LUAD	GDSC2
Oxaliplatin	1089	DNA alkylating agent	DNA replication	cnaLUAD7	4	50	0.676899	5.57538	4.60158			0.296963	0.973799	1.53345	1.43261	0.19842			75.0126	LUAD	GDSC2
Oxaliplatin	1089	DNA alkylating agent	DNA replication	cnaLUAD10	7	47	0.0806378	4.77628	4.65844			0.786218	0.11784	0.957702	1.51474	0.843008			95.1484	LUAD	GDSC2
Oxaliplatin	1089	DNA alkylating agent	DNA replication	cnaLUAD11	10	44	0.470414	5.2246	4.54852			0.055734	0.676078	0.778908	1.53977	0.185171			75.0126	LUAD	GDSC2
Oxaliplatin	1089	DNA alkylating agent	DNA replication	cnaLUAD12	4	50	0.1213	4.83782	4.66059			0.799567	0.177236	1.23145	1.47404	0.816335			95.1484	LUAD	GDSC2
Oxaliplatin	1089	DNA alkylating agent	DNA replication	cnaLUAD13	6	48	0.286168	4.3034	4.72001			0.568387	-0.416604	1.6138	1.43797	0.511609			76.7414	LUAD	GDSC2
Oxaliplatin	1089	DNA alkylating agent	DNA replication	cnaLUAD14	6	48	0.36436	4.20343	4.7325			0.38034	-0.52907	1.27965	1.4692	0.403947			75.0126	LUAD	GDSC2
Oxaliplatin	1089	DNA alkylating agent	DNA replication	cnaLUAD15	5	49	0.121143	4.51312	4.6901			0.825585	-0.176986	1.63395	1.44562	0.797396			95.1484	LUAD	GDSC2
Oxaliplatin	1089	DNA alkylating agent	DNA replication	cnaLUAD16	6	48	0.52086	5.34133	4.59026			0.399179	0.75107	1.95806	1.37573	0.234473			75.0126	LUAD	GDSC2
Oxaliplatin	1089	DNA alkylating agent	DNA replication	cnaLUAD17	4	50	0.459352	4.05655	4.72309			0.367569	-0.666538	1.23327	1.46332	0.380753			75.0126	LUAD	GDSC2
Oxaliplatin	1089	DNA alkylating agent	DNA replication	cnaLUAD18	6	48	0.0715492	4.76667	4.6621			0.867643	0.104571	1.38313	1.46961	0.869399			95.1484	LUAD	GDSC2
Oxaliplatin	1089	DNA alkylating agent	DNA replication	cnaLUAD19	5	49	0.342064	4.22225	4.71978			0.324148	-0.497531	0.925924	1.49011	0.469511			76.7414	LUAD	GDSC2
Oxaliplatin	1089	DNA alkylating agent	DNA replication	cnaLUAD21	7	47	0.595292	5.41591	4.56318			0.275124	0.852737	1.83171	1.37185	0.147757			75.0126	LUAD	GDSC2
Oxaliplatin	1089	DNA alkylating agent	DNA replication	cnaLUAD22	7	47	0.0503244	4.60969	4.68325			0.880435	-0.0735585	1.1187	1.50066	0.901623			95.1484	LUAD	GDSC2
Oxaliplatin	1089	DNA alkylating agent	DNA replication	cnaLUAD23	4	50	0.567597	3.91408	4.73449			0.0239208	-0.820413	0.451613	1.48481	0.279718			75.0126	LUAD	GDSC2
Oxaliplatin	1089	DNA alkylating agent	DNA replication	cnaLUAD25	3	51	0.039146	4.61967	4.6769			0.961311	-0.0572254	1.79123	1.44711	0.947716			95.1484	LUAD	GDSC2
Oxaliplatin	1089	DNA alkylating agent	DNA replication	cnaLUAD27	13	41	0.523429	4.10727	4.85332			0.0660751	-0.746049	1.11984	1.50491	0.106113			75.0126	LUAD	GDSC2
Oxaliplatin	1089	DNA alkylating agent	DNA replication	cnaLUAD28	9	45	0.340262	5.08482	4.5915			0.298295	0.493329	1.19459	1.49157	0.355722			75.0126	LUAD	GDSC2
Oxaliplatin	1089	DNA alkylating agent	DNA replication	cnaLUAD29	8	46	0.351093	5.10745	4.59828			0.483691	0.509168	1.8799	1.37135	0.363618			75.0126	LUAD	GDSC2
Oxaliplatin	1089	DNA alkylating agent	DNA replication	cnaLUAD30	7	47	0.316945	4.27279	4.73343			0.332276	-0.460641	1.04774	1.49821	0.437573			75.0126	LUAD	GDSC2
Oxaliplatin	1089	DNA alkylating agent	DNA replication	cnaLUAD31	4	50	0.724795	5.63696	4.59666			0.118683	1.0403	0.977239	1.45868	0.168985			75.0126	LUAD	GDSC2
Oxaliplatin	1089	DNA alkylating agent	DNA replication	cnaLUAD32	3	51	0.393174	5.2143	4.64192			0.475595	0.572377	1.12481	1.46747	0.511015			76.7414	LUAD	GDSC2
Oxaliplatin	1089	DNA alkylating agent	DNA replication	cnaLUAD34	17	37	0.315468	4.98625	4.53012			0.263568	0.456128	1.30421	1.50456	0.286596			75.0126	LUAD	GDSC2
Oxaliplatin	1089	DNA alkylating agent	DNA replication	cnaLUAD35	4	50	1.37851	6.42493	4.53362			0.0657265	1.89131	1.3751	1.37181	0.0105574			33.1461	LUAD	GDSC2
BMS-536924	1091	IGF1R	IR	IGF1R signaling	ARID1A_mut	3	48	0.164711	2.39703	2.15056			0.578777	0.246467	0.595251	1.52292	0.783121			97.4573	LUAD	GDSC2
BMS-536924	1091	IGF1R	IR	IGF1R signaling	EGFR_mut	5	46	0.62025	1.34173	2.25455			0.0948609	-0.912819	0.922168	1.5109	0.193905			79.6144	LUAD	GDSC2
BMS-536924	1091	IGF1R	IR	IGF1R signaling	KRAS_mut	18	33	0.076118	2.09135	2.20526			0.795085	-0.11391	1.47295	1.50885	0.796127			97.4573	LUAD	GDSC2
BMS-536924	1091	IGF1R	IR	IGF1R signaling	SMARCA4_mut	11	40	0.281915	2.49388	2.07463			0.277695	0.419252	0.935396	1.59824	0.411653			87.4764	LUAD	GDSC2
BMS-536924	1091	IGF1R	IR	IGF1R signaling	STK11_mut	8	43	0.854846	1.13622	2.35647			0.0651802	-1.22025	1.53602	1.40854	0.031066			52.8123	LUAD	GDSC2
BMS-536924	1091	IGF1R	IR	IGF1R signaling	SVEP1_mut	3	48	0.247694	2.51355	2.14328			0.564851	0.370275	0.908218	1.51482	0.679074			97.4573	LUAD	GDSC2
BMS-536924	1091	IGF1R	IR	IGF1R signaling	TP53_mut	40	11	0.265678	2.25034	1.85493			0.352498	0.39541	1.57097	1.1085	0.43893			87.7861	LUAD	GDSC2
BMS-536924	1091	IGF1R	IR	IGF1R signaling	cnaLUAD1	31	20	0.312272	1.98385	2.44593			0.263355	-0.462079	1.57523	1.3149	0.281573			79.6144	LUAD	GDSC2
BMS-536924	1091	IGF1R	IR	IGF1R signaling	cnaLUAD2	5	46	0.468524	2.7916	2.09696			0.330164	0.694645	1.35742	1.49324	0.324638			79.6144	LUAD	GDSC2
BMS-536924	1091	IGF1R	IR	IGF1R signaling	cnaLUAD3	9	42	0.0429404	2.11211	2.1764			0.894097	-0.0642954	1.23031	1.54404	0.907414			97.4573	LUAD	GDSC2
BMS-536924	1091	IGF1R	IR	IGF1R signaling	cnaLUAD5	4	47	0.852539	3.31072	2.06756			0.000299574	1.24316	0.341732	1.50246	0.10807			79.6144	LUAD	GDSC2
BMS-536924	1091	IGF1R	IR	IGF1R signaling	cnaLUAD6	4	47	0.624062	3.01396	2.09281			0.0645509	0.921151	0.683715	1.51339	0.236611			79.6144	LUAD	GDSC2
BMS-536924	1091	IGF1R	IR	IGF1R signaling	cnaLUAD7	4	47	0.971676	3.46081	2.05478			0.0597167	1.40603	1.00854	1.47108	0.0680921			77.171	LUAD	GDSC2
BMS-536924	1091	IGF1R	IR	IGF1R signaling	cnaLUAD10	6	45	0.504511	1.50741	2.25275			0.236487	-0.745339	1.29798	1.49637	0.251336			79.6144	LUAD	GDSC2
BMS-536924	1091	IGF1R	IR	IGF1R signaling	cnaLUAD11	9	42	0.0411039	2.11437	2.17592			0.878909	-0.0615463	0.945097	1.58278	0.911357			97.4573	LUAD	GDSC2
BMS-536924	1091	IGF1R	IR	IGF1R signaling	cnaLUAD12	3	48	0.383514	1.6268	2.1987			0.567276	-0.571903	1.4428	1.49324	0.522301			93.4644	LUAD	GDSC2
BMS-536924	1091	IGF1R	IR	IGF1R signaling	cnaLUAD13	5	46	0.0286228	2.20372	2.16086			0.954755	0.0428617	1.52748	1.49477	0.951778			97.4573	LUAD	GDSC2
BMS-536924	1091	IGF1R	IR	IGF1R signaling	cnaLUAD14	6	45	0.315898	1.74988	2.22042			0.567466	-0.470535	1.8285	1.44598	0.470777			88.9246	LUAD	GDSC2
BMS-536924	1091	IGF1R	IR	IGF1R signaling	cnaLUAD15	5	46	0.111955	2.01393	2.18149			0.844112	-0.167559	1.73556	1.47355	0.813065			97.4573	LUAD	GDSC2
BMS-536924	1091	IGF1R	IR	IGF1R signaling	cnaLUAD16	5	46	0.178488	1.92433	2.19123			0.756898	-0.266899	1.75125	1.47043	0.706294			97.4573	LUAD	GDSC2
BMS-536924	1091	IGF1R	IR	IGF1R signaling	cnaLUAD17	4	47	0.0477811	2.23099	2.15945			0.846871	0.0715473	0.559165	1.53884	0.92728			97.4573	LUAD	GDSC2
BMS-536924	1091	IGF1R	IR	IGF1R signaling	cnaLUAD18	6	45	0.156345	2.37137	2.13755			0.531525	0.233822	0.686066	1.5612	0.720592			97.4573	LUAD	GDSC2
BMS-536924	1091	IGF1R	IR	IGF1R signaling	cnaLUAD19	5	46	0.212633	2.45167	2.13391			0.573749	0.317763	1.08229	1.52567	0.653582			97.4573	LUAD	GDSC2
BMS-536924	1091	IGF1R	IR	IGF1R signaling	cnaLUAD21	5	46	0.0150855	2.14468	2.16727			0.966316	-0.0225907	1.03136	1.5321	0.974573			97.4573	LUAD	GDSC2
BMS-536924	1091	IGF1R	IR	IGF1R signaling	cnaLUAD22	6	45	0.228706	1.86371	2.20524			0.47296	-0.341529	0.963783	1.54202	0.601103			97.4573	LUAD	GDSC2
BMS-536924	1091	IGF1R	IR	IGF1R signaling	cnaLUAD23	4	47	0.593568	1.35654	2.23387			0.317177	-0.877332	1.44676	1.48008	0.25998			79.6144	LUAD	GDSC2
BMS-536924	1091	IGF1R	IR	IGF1R signaling	cnaLUAD25	3	48	1.41841	4.05753	2.04678			0.0185301	2.01075	0.696993	1.44029	0.0210734			52.8123	LUAD	GDSC2
BMS-536924	1091	IGF1R	IR	IGF1R signaling	cnaLUAD27	13	38	0.431595	1.69211	2.32686			0.226274	-0.634743	1.63066	1.41493	0.185382			79.6144	LUAD	GDSC2
BMS-536924	1091	IGF1R	IR	IGF1R signaling	cnaLUAD28	8	43	0.380564	2.64085	2.07654			0.426652	0.564307	1.81305	1.42033	0.327824			79.6144	LUAD	GDSC2
BMS-536924	1091	IGF1R	IR	IGF1R signaling	cnaLUAD29	6	45	0.0192514	2.13962	2.16845			0.969478	-0.0288288	1.6874	1.47437	0.964849			97.4573	LUAD	GDSC2
BMS-536924	1091	IGF1R	IR	IGF1R signaling	cnaLUAD30	6	45	0.65948	1.31344	2.27861			0.0926916	-0.965171	1.10397	1.49895	0.135593			79.6144	LUAD	GDSC2
BMS-536924	1091	IGF1R	IR	IGF1R signaling	cnaLUAD31	4	47	0.200785	2.44174	2.14151			0.712501	0.300226	1.43969	1.49881	0.701535			97.4573	LUAD	GDSC2
BMS-536924	1091	IGF1R	IR	IGF1R signaling	cnaLUAD34	14	37	0.274546	2.46103	2.05307			0.342537	0.407965	1.25745	1.56027	0.385856			87.4608	LUAD	GDSC2
BMS-536924	1091	IGF1R	IR	IGF1R signaling	cnaLUAD35	3	48	0.879492	3.37791	2.08926			0.000666102	1.28865	0.305129	1.49475	0.14585			79.6144	LUAD	GDSC2
GSK1904529A	1093	IGF1R	IR	IGF1R signaling	ARID1A_mut	3	51	0.591682	5.50126	4.90892			0.000195997	0.592346	0.0637535	1.02087	0.323887			79.4737	LUAD	GDSC2
GSK1904529A	1093	IGF1R	IR	IGF1R signaling	EGFR_mut	6	48	0.0170538	4.9265	4.94374			0.956413	-0.0172348	0.653649	1.04141	0.968735			80.7279	LUAD	GDSC2
GSK1904529A	1093	IGF1R	IR	IGF1R signaling	KRAS_mut	18	36	0.0832094	4.88581	4.96983			0.8053	-0.0840265	1.30457	0.829697	0.774304			79.4737	LUAD	GDSC2
GSK1904529A	1093	IGF1R	IR	IGF1R signaling	NF1_mut	3	51	0.0286758	4.91445	4.94343			0.982441	-0.0289798	2.01383	0.948657	0.961687			80.7279	LUAD	GDSC2
GSK1904529A	1093	IGF1R	IR	IGF1R signaling	SMARCA4_mut	12	42	0.304471	4.70446	5.00964			0.278015	-0.305178	0.767219	1.05653	0.356578			79.4737	LUAD	GDSC2
GSK1904529A	1093	IGF1R	IR	IGF1R signaling	STK11_mut	8	46	0.206702	4.76437	4.97268			0.591489	-0.208316	0.974559	1.01288	0.591777			79.4737	LUAD	GDSC2
GSK1904529A	1093	IGF1R	IR	IGF1R signaling	SVEP1_mut	3	51	1.14873	3.8828	5.00412			0.118525	-1.12132	0.776865	0.983274	0.0586145			79.4737	LUAD	GDSC2
GSK1904529A	1093	IGF1R	IR	IGF1R signaling	TP53_mut	43	11	0.556052	4.83022	5.37809			0.142959	-0.547874	0.964895	1.06671	0.105859			79.4737	LUAD	GDSC2
GSK1904529A	1093	IGF1R	IR	IGF1R signaling	cnaLUAD1	33	21	0.176079	5.01076	4.83349			0.482273	0.177273	1.1695	0.668586	0.530949			79.4737	LUAD	GDSC2
GSK1904529A	1093	IGF1R	IR	IGF1R signaling	cnaLUAD2	5	49	0.10504	4.84554	4.95165			0.862231	-0.106105	1.25278	0.987232	0.823838			79.4737	LUAD	GDSC2
GSK1904529A	1093	IGF1R	IR	IGF1R signaling	cnaLUAD3	10	44	0.389078	5.25848	4.86985			0.185203	0.38863	0.740534	1.04486	0.271841			79.4737	LUAD	GDSC2
GSK1904529A	1093	IGF1R	IR	IGF1R signaling	cnaLUAD5	4	50	0.505853	4.47272	4.97935			0.468863	-0.506632	1.20998	0.98735	0.334804			79.4737	LUAD	GDSC2
GSK1904529A	1093	IGF1R	IR	IGF1R signaling	cnaLUAD6	4	50	0.759571	4.24521	4.99755			0.216884	-0.75234	0.962307	0.992179	0.149815			79.4737	LUAD	GDSC2
GSK1904529A	1093	IGF1R	IR	IGF1R signaling	cnaLUAD7	4	50	0.12159	5.05554	4.93273			0.925516	0.122818	2.41052	0.852646	0.815903			79.4737	LUAD	GDSC2
GSK1904529A	1093	IGF1R	IR	IGF1R signaling	cnaLUAD10	7	47	0.225037	5.13919	4.91243			0.486605	0.226756	0.727627	1.03861	0.58096			79.4737	LUAD	GDSC2
GSK1904529A	1093	IGF1R	IR	IGF1R signaling	cnaLUAD11	10	44	0.0237425	4.96137	4.93738			0.942237	0.0239937	0.904569	1.03139	0.946226			80.7279	LUAD	GDSC2
GSK1904529A	1093	IGF1R	IR	IGF1R signaling	cnaLUAD12	4	50	0.1727	4.78039	4.95474			0.636483	-0.17435	0.62356	1.02849	0.740953			79.4737	LUAD	GDSC2
GSK1904529A	1093	IGF1R	IR	IGF1R signaling	cnaLUAD13	6	48	0.586522	4.42399	5.00655			0.141296	-0.582566	0.786846	1.01274	0.181429			79.4737	LUAD	GDSC2
GSK1904529A	1093	IGF1R	IR	IGF1R signaling	cnaLUAD14	6	48	0.0770408	4.87264	4.95047			0.842082	-0.0778357	0.847617	1.02611	0.859479			79.4737	LUAD	GDSC2
GSK1904529A	1093	IGF1R	IR	IGF1R signaling	cnaLUAD15	5	49	0.465363	5.36461	4.89868			0.293007	0.465927	0.831791	1.01405	0.32616			79.4737	LUAD	GDSC2
GSK1904529A	1093	IGF1R	IR	IGF1R signaling	cnaLUAD16	6	48	0.608129	5.47805	4.87479			0.104677	0.603256	0.719564	1.01668	0.166141			79.4737	LUAD	GDSC2
GSK1904529A	1093	IGF1R	IR	IGF1R signaling	cnaLUAD17	4	50	0.124281	5.05806	4.93252			0.760328	0.125533	0.712797	1.02548	0.811907			79.4737	LUAD	GDSC2
GSK1904529A	1093	IGF1R	IR	IGF1R signaling	cnaLUAD18	6	48	0.0688901	5.00369	4.93409			0.840503	0.0696052	0.7329	1.03553	0.87421			79.4737	LUAD	GDSC2
GSK1904529A	1093	IGF1R	IR	IGF1R signaling	cnaLUAD19	5	49	0.191977	4.76605	4.95976			0.496257	-0.193706	0.508929	1.03988	0.68428			79.4737	LUAD	GDSC2
GSK1904529A	1093	IGF1R	IR	IGF1R signaling	cnaLUAD21	7	47	0.156273	5.07909	4.92138			0.758605	0.157708	1.25132	0.973168	0.701269			79.4737	LUAD	GDSC2
GSK1904529A	1093	IGF1R	IR	IGF1R signaling	cnaLUAD22	7	47	0.229405	5.14299	4.91186			0.433862	0.231131	0.63701	1.04622	0.573663			79.4737	LUAD	GDSC2
GSK1904529A	1093	IGF1R	IR	IGF1R signaling	cnaLUAD23	4	50	0.379089	5.29476	4.91359			0.45676	0.381171	0.87214	1.01309	0.468935			79.4737	LUAD	GDSC2
GSK1904529A	1093	IGF1R	IR	IGF1R signaling	cnaLUAD25	3	51	0.4827	4.48399	4.96875			0.125826	-0.484762	0.364991	1.02155	0.420206			79.4737	LUAD	GDSC2
GSK1904529A	1093	IGF1R	IR	IGF1R signaling	cnaLUAD27	13	41	0.187437	4.79848	4.98728			0.508093	-0.1888	0.821394	1.05668	0.558497			79.4737	LUAD	GDSC2
GSK1904529A	1093	IGF1R	IR	IGF1R signaling	cnaLUAD28	9	45	0.696634	4.37464	5.05526			0.0485121	-0.680619	0.825655	1.00208	0.0619447			79.4737	LUAD	GDSC2
GSK1904529A	1093	IGF1R	IR	IGF1R signaling	cnaLUAD29	8	46	0.0735701	4.87851	4.95283			0.797569	-0.0743255	0.673418	1.05303	0.848446			79.4737	LUAD	GDSC2
GSK1904529A	1093	IGF1R	IR	IGF1R signaling	cnaLUAD30	7	47	0.108374	4.84656	4.95601			0.638163	-0.109451	0.446167	1.06162	0.790141			79.4737	LUAD	GDSC2
GSK1904529A	1093	IGF1R	IR	IGF1R signaling	cnaLUAD31	4	50	0.166126	5.09713	4.9294			0.847731	0.167727	1.5883	0.962974	0.750469			79.4737	LUAD	GDSC2
GSK1904529A	1093	IGF1R	IR	IGF1R signaling	cnaLUAD32	3	51	0.102907	4.84363	4.9476			0.658361	-0.103971	0.295196	1.02865	0.863152			79.4737	LUAD	GDSC2
GSK1904529A	1093	IGF1R	IR	IGF1R signaling	cnaLUAD34	17	37	0.10379	5.01361	4.90884			0.704737	0.104767	0.870952	1.06518	0.724599			79.4737	LUAD	GDSC2
GSK1904529A	1093	IGF1R	IR	IGF1R signaling	cnaLUAD35	4	50	0.116108	5.05042	4.93314			0.801903	0.117286	0.822555	1.02051	0.82406			79.4737	LUAD	GDSC2
PRIMA-1MET	1131	TP53 activation	p53 pathway	ARID1A_mut	3	44	0.703383	6.71167	5.52603			0.250071	1.18564	1.3026	1.70134	0.244684			35.5158	LUAD	GDSC2
PRIMA-1MET	1131	TP53 activation	p53 pathway	EGFR_mut	5	42	0.271546	6.01549	5.55245			0.526754	0.463046	1.41259	1.73112	0.568833			47.6177	LUAD	GDSC2
PRIMA-1MET	1131	TP53 activation	p53 pathway	KRAS_mut	15	32	0.0034845	5.59765	5.60361			0.99159	-0.00596355	1.85492	1.64255	0.991165			60.0706	LUAD	GDSC2
PRIMA-1MET	1131	TP53 activation	p53 pathway	SMARCA4_mut	11	36	0.488549	4.97512	5.79316			0.236914	-0.818048	2.01764	1.5626	0.16305			31.4926	LUAD	GDSC2
PRIMA-1MET	1131	TP53 activation	p53 pathway	STK11_mut	8	39	1.10692	4.15504	5.89846			0.0116736	-1.74342	1.45655	1.59588	0.00653961			13.0792	LUAD	GDSC2
PRIMA-1MET	1131	TP53 activation	p53 pathway	TP53_mut	37	10	0.475406	5.7715	4.97348			0.164016	0.798011	1.72441	1.4812	0.188955			31.4926	LUAD	GDSC2
PRIMA-1MET	1131	TP53 activation	p53 pathway	cnaLUAD1	28	19	0.193345	5.73485	5.40549			0.524292	0.329356	1.66109	1.7651	0.518684			47.1531	LUAD	GDSC2
PRIMA-1MET	1131	TP53 activation	p53 pathway	cnaLUAD2	4	43	0.362455	6.16623	5.54919			0.132964	0.617037	0.540228	1.75621	0.491637			47.1531	LUAD	GDSC2
PRIMA-1MET	1131	TP53 activation	p53 pathway	cnaLUAD3	8	39	0.19364	5.87594	5.54545			0.640246	0.330492	1.78029	1.69284	0.620272			47.6177	LUAD	GDSC2
PRIMA-1MET	1131	TP53 activation	p53 pathway	cnaLUAD5	4	43	0.75067	4.45235	5.70862			0.195783	-1.25627	1.51178	1.68449	0.157909			31.4926	LUAD	GDSC2
PRIMA-1MET	1131	TP53 activation	p53 pathway	cnaLUAD6	3	44	0.479803	6.36499	5.54966			0.0140575	0.815324	0.269989	1.73738	0.425576			44.7975	LUAD	GDSC2
PRIMA-1MET	1131	TP53 activation	p53 pathway	cnaLUAD7	3	44	0.845061	6.92647	5.51138			0.1151	1.41509	0.99933	1.69943	0.163601			31.4926	LUAD	GDSC2
PRIMA-1MET	1131	TP53 activation	p53 pathway	cnaLUAD10	5	42	0.0829134	5.47494	5.6168			0.831066	-0.141854	1.28868	1.7466	0.861661			55.6913	LUAD	GDSC2
PRIMA-1MET	1131	TP53 activation	p53 pathway	cnaLUAD11	7	40	0.190367	5.87832	5.5533			0.608685	0.325025	1.45031	1.74355	0.644426			47.6177	LUAD	GDSC2
PRIMA-1MET	1131	TP53 activation	p53 pathway	cnaLUAD12	3	44	0.643706	6.61998	5.53228			0.187849	1.0877	0.999793	1.71509	0.286442			36.5478	LUAD	GDSC2
PRIMA-1MET	1131	TP53 activation	p53 pathway	cnaLUAD14	6	41	0.689535	4.59959	5.74836			0.0781962	-1.14877	1.23405	1.71235	0.121681			31.4926	LUAD	GDSC2
PRIMA-1MET	1131	TP53 activation	p53 pathway	cnaLUAD15	3	44	0.932218	4.14703	5.70089			0.142958	-1.55386	1.20932	1.68511	0.125231			31.4926	LUAD	GDSC2
PRIMA-1MET	1131	TP53 activation	p53 pathway	cnaLUAD16	5	42	0.861021	6.87259	5.45041			0.03417	1.42218	1.05128	1.699	0.0754125			31.4926	LUAD	GDSC2
PRIMA-1MET	1131	TP53 activation	p53 pathway	cnaLUAD17	3	44	0.258735	6.01539	5.5735			0.786559	0.44189	2.45792	1.6648	0.666648			47.6177	LUAD	GDSC2
PRIMA-1MET	1131	TP53 activation	p53 pathway	cnaLUAD18	5	42	0.11044	5.4329	5.6218			0.85712	-0.188898	2.14294	1.6622	0.816474			55.6913	LUAD	GDSC2
PRIMA-1MET	1131	TP53 activation	p53 pathway	cnaLUAD19	4	43	0.235988	5.23303	5.636			0.59774	-0.402971	1.30694	1.73266	0.653837			47.6177	LUAD	GDSC2
PRIMA-1MET	1131	TP53 activation	p53 pathway	cnaLUAD21	5	42	0.552975	6.43486	5.50252			0.394006	0.932343	2.14397	1.63452	0.24861			35.5158	LUAD	GDSC2
PRIMA-1MET	1131	TP53 activation	p53 pathway	cnaLUAD22	6	41	0.354237	6.12675	5.52487			0.421612	0.601883	1.59507	1.71166	0.421962			44.7975	LUAD	GDSC2
PRIMA-1MET	1131	TP53 activation	p53 pathway	cnaLUAD23	4	43	0.0346289	5.54749	5.60675			0.94296	-0.0592627	1.4601	1.72792	0.947476			59.2173	LUAD	GDSC2
PRIMA-1MET	1131	TP53 activation	p53 pathway	cnaLUAD25	3	44	0.823854	4.30882	5.68986			0.26709	-1.38104	1.58708	1.68035	0.174201			31.4926	LUAD	GDSC2
PRIMA-1MET	1131	TP53 activation	p53 pathway	cnaLUAD27	10	37	0.379715	5.09644	5.73826			0.295788	-0.641819	1.64989	1.70021	0.292382			36.5478	LUAD	GDSC2
PRIMA-1MET	1131	TP53 activation	p53 pathway	cnaLUAD28	8	39	0.0672513	5.50623	5.62129			0.849592	-0.115059	1.47851	1.75032	0.863215			55.6913	LUAD	GDSC2
PRIMA-1MET	1131	TP53 activation	p53 pathway	cnaLUAD29	7	40	0.558488	6.39888	5.4622			0.0927715	0.936682	1.13947	1.74526	0.179617			31.4926	LUAD	GDSC2
PRIMA-1MET	1131	TP53 activation	p53 pathway	cnaLUAD30	7	40	0.185585	5.332	5.6489			0.676442	-0.316899	1.80185	1.69259	0.652744			47.6177	LUAD	GDSC2
PRIMA-1MET	1131	TP53 activation	p53 pathway	cnaLUAD31	3	44	0.40823	6.2524	5.55734			0.304501	0.69506	0.876343	1.73148	0.497398			47.1531	LUAD	GDSC2
PRIMA-1MET	1131	TP53 activation	p53 pathway	cnaLUAD32	3	44	0.803819	4.33903	5.6878			0.344146	-1.34877	1.90475	1.66665	0.184696			31.4926	LUAD	GDSC2
PRIMA-1MET	1131	TP53 activation	p53 pathway	cnaLUAD34	15	32	0.285823	5.93171	5.44701			0.347418	0.484699	1.55792	1.75452	0.365892			43.0461	LUAD	GDSC2
PRIMA-1MET	1131	TP53 activation	p53 pathway	cnaLUAD35	3	44	1.14213	7.3614	5.48173			0.108279	1.87968	1.25457	1.66172	0.0619866			31.4926	LUAD	GDSC2
Erlotinib	1168	EGFR	EGFR signaling	ARID1A_mut	3	48	0.783496	3.68341	2.23992			0.160216	1.44348	1.20267	1.86472	0.194119			91.1469	LUAD	GDSC2
Erlotinib	1168	EGFR	EGFR signaling	EGFR_mut	5	46	2.06627	-0.635431	2.6466			0.0232127	-3.28203	2.1069	1.53383	6.07394e-05			0.206514	LUAD	GDSC2
Erlotinib	1168	EGFR	EGFR signaling	KRAS_mut	18	33	0.490348	2.90333	2.00929			0.0676816	0.894044	1.3708	2.02291	0.100612			91.1469	LUAD	GDSC2
Erlotinib	1168	EGFR	EGFR signaling	SMARCA4_mut	11	40	0.127387	2.51187	2.2734			0.633796	0.238467	1.26171	1.99868	0.709894			99.6533	LUAD	GDSC2
Erlotinib	1168	EGFR	EGFR signaling	STK11_mut	8	43	0.238972	1.94859	2.39483			0.389666	-0.446242	1.1492	1.96163	0.537711			99.6533	LUAD	GDSC2
Erlotinib	1168	EGFR	EGFR signaling	SVEP1_mut	3	48	0.132216	2.558	2.31026			0.753068	0.247735	1.13981	1.89867	0.825107			99.6533	LUAD	GDSC2
Erlotinib	1168	EGFR	EGFR signaling	TP53_mut	40	11	0.309927	2.4491	1.87295			0.469285	0.576157	1.69111	2.40427	0.367103			96.0115	LUAD	GDSC2
Erlotinib	1168	EGFR	EGFR signaling	cnaLUAD1	31	20	0.0177942	2.33792	2.30456			0.952021	0.0333569	1.79167	1.99853	0.950781			99.6533	LUAD	GDSC2
Erlotinib	1168	EGFR	EGFR signaling	cnaLUAD2	5	46	0.072431	2.20239	2.33814			0.880272	-0.135751	1.81189	1.87965	0.878386			99.6533	LUAD	GDSC2
Erlotinib	1168	EGFR	EGFR signaling	cnaLUAD3	9	42	0.46863	3.0366	2.17231			0.289358	0.864285	2.17258	1.77315	0.208033			91.1469	LUAD	GDSC2
Erlotinib	1168	EGFR	EGFR signaling	cnaLUAD5	4	47	0.329201	2.89127	2.27663			0.324635	0.61464	0.983454	1.91055	0.530289			99.6533	LUAD	GDSC2
Erlotinib	1168	EGFR	EGFR signaling	cnaLUAD6	4	47	0.167108	2.61323	2.30029			0.666616	0.312943	1.23645	1.90683	0.749695			99.6533	LUAD	GDSC2
Erlotinib	1168	EGFR	EGFR signaling	cnaLUAD7	4	47	0.0853105	2.47218	2.31229			0.794775	0.159885	1.02302	1.91657	0.870568			99.6533	LUAD	GDSC2
Erlotinib	1168	EGFR	EGFR signaling	cnaLUAD10	6	45	0.152592	2.57692	2.29122			0.761723	0.2857	2.10101	1.84453	0.727019			99.6533	LUAD	GDSC2
Erlotinib	1168	EGFR	EGFR signaling	cnaLUAD11	9	42	0.504084	1.56115	2.48848			0.331836	-0.927334	2.60999	1.64786	0.176205			91.1469	LUAD	GDSC2
Erlotinib	1168	EGFR	EGFR signaling	cnaLUAD12	3	48	0.748478	3.62463	2.2436			0.11706	1.38103	0.989341	1.87288	0.214463			91.1469	LUAD	GDSC2
Erlotinib	1168	EGFR	EGFR signaling	cnaLUAD13	5	46	0.106269	2.14524	2.34436			0.797831	-0.199115	1.5318	1.90111	0.822392			99.6533	LUAD	GDSC2
Erlotinib	1168	EGFR	EGFR signaling	cnaLUAD14	6	45	0.236935	1.9341	2.37693			0.501919	-0.442832	1.37341	1.91723	0.588115			99.6533	LUAD	GDSC2
Erlotinib	1168	EGFR	EGFR signaling	cnaLUAD15	5	46	0.167336	2.04225	2.35555			0.799306	-0.313295	2.52686	1.8026	0.723845			99.6533	LUAD	GDSC2
Erlotinib	1168	EGFR	EGFR signaling	cnaLUAD16	5	46	0.930814	0.81018	2.48947			0.0627261	-1.67929	1.48905	1.82949	0.0537172			91.1469	LUAD	GDSC2
Erlotinib	1168	EGFR	EGFR signaling	cnaLUAD17	4	47	0.577086	3.30957	2.24103			0.11015	1.06854	0.965964	1.89505	0.273277			95.5441	LUAD	GDSC2
Erlotinib	1168	EGFR	EGFR signaling	cnaLUAD18	6	45	0.0378309	2.38741	2.31649			0.93692	0.0709146	1.99568	1.86025	0.930991			99.6533	LUAD	GDSC2
Erlotinib	1168	EGFR	EGFR signaling	cnaLUAD19	5	46	0.149654	2.07205	2.35231			0.835697	-0.280262	2.78639	1.76883	0.75198			99.6533	LUAD	GDSC2
Erlotinib	1168	EGFR	EGFR signaling	cnaLUAD21	5	46	0.036755	2.26269	2.33159			0.924375	-0.0688989	1.4198	1.90973	0.938103			99.6533	LUAD	GDSC2
Erlotinib	1168	EGFR	EGFR signaling	cnaLUAD22	6	45	0.34053	2.88461	2.2502			0.50959	0.634418	2.11468	1.83225	0.43709			99.6533	LUAD	GDSC2
Erlotinib	1168	EGFR	EGFR signaling	cnaLUAD23	4	47	0.293292	2.8299	2.28185			0.590656	0.548054	1.77757	1.87441	0.575926			99.6533	LUAD	GDSC2
Erlotinib	1168	EGFR	EGFR signaling	cnaLUAD25	3	48	0.0098538	2.34222	2.32375			0.971459	0.0184725	0.696024	1.90874	0.986857			99.6533	LUAD	GDSC2
Erlotinib	1168	EGFR	EGFR signaling	cnaLUAD27	13	38	0.309468	2.75307	2.17833			0.381906	0.574733	2.06466	1.7847	0.340202			96.0115	LUAD	GDSC2
Erlotinib	1168	EGFR	EGFR signaling	cnaLUAD28	8	43	0.0827393	2.19412	2.34915			0.761781	-0.155035	1.14053	1.96963	0.830749			99.6533	LUAD	GDSC2
Erlotinib	1168	EGFR	EGFR signaling	cnaLUAD29	6	45	0.180267	2.02717	2.36452			0.572003	-0.337348	1.21848	1.93166	0.680117			99.6533	LUAD	GDSC2
Erlotinib	1168	EGFR	EGFR signaling	cnaLUAD30	6	45	0.562504	3.23977	2.20284			0.053842	1.03693	0.952773	1.91864	0.201642			91.1469	LUAD	GDSC2
Erlotinib	1168	EGFR	EGFR signaling	cnaLUAD31	4	47	0.567757	1.35564	2.40732			0.260079	-1.05168	1.49763	1.87314	0.281012			95.5441	LUAD	GDSC2
Erlotinib	1168	EGFR	EGFR signaling	cnaLUAD34	14	37	0.00137058	2.3267	2.32413			0.996441	0.00256937	1.78246	1.90686	0.996533			99.6533	LUAD	GDSC2
Erlotinib	1168	EGFR	EGFR signaling	cnaLUAD35	3	48	0.601643	3.37547	2.25917			0.011146	1.1163	0.408485	1.8926	0.317001			96.0115	LUAD	GDSC2
Niraparib	1177	PARP1	PARP2	Genome integrity	ARID1A_mut	3	44	0.921277	5.99024	4.8566			0.0838344	1.13364	0.693874	1.24987	0.129609			49.9604	LUAD	GDSC2
Niraparib	1177	PARP1	PARP2	Genome integrity	EGFR_mut	5	42	0.760551	5.7635	4.82961			0.0960642	0.933885	0.958248	1.25111	0.114909			49.9604	LUAD	GDSC2
Niraparib	1177	PARP1	PARP2	Genome integrity	KRAS_mut	15	32	0.358049	4.62553	5.07119			0.210434	-0.445663	0.993788	1.34273	0.258578			59.6718	LUAD	GDSC2
Niraparib	1177	PARP1	PARP2	Genome integrity	SMARCA4_mut	11	36	0.227821	5.14824	4.86196			0.505434	0.286277	1.20665	1.27049	0.511797			77.5171	LUAD	GDSC2
Niraparib	1177	PARP1	PARP2	Genome integrity	STK11_mut	8	39	0.518451	4.39621	5.03824			0.139372	-0.642031	0.992549	1.2785	0.188337			59.6718	LUAD	GDSC2
Niraparib	1177	PARP1	PARP2	Genome integrity	TP53_mut	37	10	0.128922	4.89438	5.05693			0.616642	-0.16255	1.3619	0.727703	0.719251			77.5171	LUAD	GDSC2
Niraparib	1177	PARP1	PARP2	Genome integrity	cnaLUAD1	28	19	0.118542	4.98936	4.83995			0.679581	0.149416	1.3597	1.09483	0.691912			77.5171	LUAD	GDSC2
Niraparib	1177	PARP1	PARP2	Genome integrity	cnaLUAD2	4	43	0.150204	5.10232	4.91284			0.437669	0.189485	0.268302	1.30383	0.775171			77.5171	LUAD	GDSC2
Niraparib	1177	PARP1	PARP2	Genome integrity	cnaLUAD3	8	39	0.219332	5.15796	4.88199			0.471354	0.275968	0.870652	1.31723	0.574808			77.5171	LUAD	GDSC2
Niraparib	1177	PARP1	PARP2	Genome integrity	cnaLUAD5	4	43	0.646579	4.19441	4.99729			0.456321	-0.802885	1.86651	1.18458	0.222538			59.6718	LUAD	GDSC2
Niraparib	1177	PARP1	PARP2	Genome integrity	cnaLUAD6	3	44	0.0609763	4.85689	4.93388			0.75393	-0.0769844	0.24604	1.29047	0.919062			88.9414	LUAD	GDSC2
Niraparib	1177	PARP1	PARP2	Genome integrity	cnaLUAD7	3	44	0.468792	5.47935	4.89144			0.488402	0.587914	1.19842	1.25663	0.436201			77.5171	LUAD	GDSC2
Niraparib	1177	PARP1	PARP2	Genome integrity	cnaLUAD10	5	42	0.207549	4.69527	4.95678			0.620279	-0.261509	1.02455	1.28064	0.662968			77.5171	LUAD	GDSC2
Niraparib	1177	PARP1	PARP2	Genome integrity	cnaLUAD11	7	40	0.507272	5.46503	4.83515			0.16417	0.629881	0.973075	1.27803	0.222083			59.6718	LUAD	GDSC2
Niraparib	1177	PARP1	PARP2	Genome integrity	cnaLUAD12	3	44	0.0345573	4.96981	4.92618			0.951288	0.043633	1.06689	1.271	0.954074			89.1215	LUAD	GDSC2
Niraparib	1177	PARP1	PARP2	Genome integrity	cnaLUAD14	6	41	0.675184	4.20422	5.03502			0.108041	-0.830797	1.00655	1.25566	0.129426			49.9604	LUAD	GDSC2
Niraparib	1177	PARP1	PARP2	Genome integrity	cnaLUAD15	3	44	0.606731	5.63807	4.88061			0.106807	0.757453	0.530405	1.27199	0.314686			67.4327	LUAD	GDSC2
Niraparib	1177	PARP1	PARP2	Genome integrity	cnaLUAD16	5	42	1.33136	6.31424	4.76405			0.0227415	1.55019	1.01815	1.17766	0.00722712			20.2569	LUAD	GDSC2
Niraparib	1177	PARP1	PARP2	Genome integrity	cnaLUAD17	3	44	0.339004	5.32826	4.90174			0.0373836	0.426526	0.0753637	1.287	0.572775			77.5171	LUAD	GDSC2
Niraparib	1177	PARP1	PARP2	Genome integrity	cnaLUAD18	5	42	0.217988	5.17435	4.89975			0.50167	0.274602	0.74452	1.29908	0.647175			77.5171	LUAD	GDSC2
Niraparib	1177	PARP1	PARP2	Genome integrity	cnaLUAD19	4	43	0.617483	4.22645	4.99431			0.274067	-0.767867	1.13559	1.2509	0.243711			59.6718	LUAD	GDSC2
Niraparib	1177	PARP1	PARP2	Genome integrity	cnaLUAD21	5	42	1.21649	6.21065	4.77638			0.0148922	1.43427	0.857842	1.20579	0.0135046			20.2569	LUAD	GDSC2
Niraparib	1177	PARP1	PARP2	Genome integrity	cnaLUAD22	6	41	0.301969	5.25983	4.88054			0.438436	0.379283	1.02409	1.28208	0.493211			77.5171	LUAD	GDSC2
Niraparib	1177	PARP1	PARP2	Genome integrity	cnaLUAD23	4	43	0.20331	4.69449	4.95077			0.627697	-0.256284	0.900251	1.28243	0.69916			77.5171	LUAD	GDSC2
Niraparib	1177	PARP1	PARP2	Genome integrity	cnaLUAD25	3	44	0.367022	4.49692	4.95842			0.734757	-0.461494	2.04314	1.20849	0.541601			77.5171	LUAD	GDSC2
Niraparib	1177	PARP1	PARP2	Genome integrity	cnaLUAD27	10	37	0.566872	4.38068	5.07715			0.123861	-0.696467	1.1861	1.23902	0.118721			49.9604	LUAD	GDSC2
Niraparib	1177	PARP1	PARP2	Genome integrity	cnaLUAD28	8	39	0.181407	4.73935	4.96786			0.696553	-0.228504	1.50828	1.20825	0.642475			77.5171	LUAD	GDSC2
Niraparib	1177	PARP1	PARP2	Genome integrity	cnaLUAD29	7	40	0.126459	5.06471	4.9052			0.811346	0.159509	1.62917	1.19474	0.759004			77.5171	LUAD	GDSC2
Niraparib	1177	PARP1	PARP2	Genome integrity	cnaLUAD30	7	40	0.131672	4.78763	4.9537			0.664244	-0.166069	0.820235	1.31602	0.749407			77.5171	LUAD	GDSC2
Niraparib	1177	PARP1	PARP2	Genome integrity	cnaLUAD31	3	44	0.912454	5.98058	4.85726			0.260885	1.12332	1.26693	1.2294	0.133228			49.9604	LUAD	GDSC2
Niraparib	1177	PARP1	PARP2	Genome integrity	cnaLUAD32	3	44	0.260127	5.2358	4.90804			0.712761	0.327765	1.31957	1.25718	0.664967			77.5171	LUAD	GDSC2
Niraparib	1177	PARP1	PARP2	Genome integrity	cnaLUAD34	15	32	0.0077553	4.92229	4.93209			0.980416	-0.00979236	1.26375	1.26218	0.980337			89.1215	LUAD	GDSC2
Niraparib	1177	PARP1	PARP2	Genome integrity	cnaLUAD35	3	44	0.981316	6.05559	4.85215			0.252463	1.20345	1.32375	1.22164	0.107032			49.9604	LUAD	GDSC2
MK-1775	1179	WEE1	PLK1	Cell cycle	ARID1A_mut	3	48	1.01345	2.56706	1.23583			0.0597981	1.33123	0.70415	1.33334	0.0949167			72.3294	LUAD	GDSC2
MK-1775	1179	WEE1	PLK1	Cell cycle	EGFR_mut	5	46	0.420574	0.805441	1.36943			0.272018	-0.563993	0.940411	1.37096	0.376146			81.274	LUAD	GDSC2
MK-1775	1179	WEE1	PLK1	Cell cycle	KRAS_mut	18	33	0.151807	1.18171	1.38638			0.627811	-0.204664	1.51211	1.25241	0.606733			81.274	LUAD	GDSC2
MK-1775	1179	WEE1	PLK1	Cell cycle	SMARCA4_mut	11	40	0.0759183	1.3946	1.29202			0.785622	0.10258	0.982723	1.43047	0.824469			82.1252	LUAD	GDSC2
MK-1775	1179	WEE1	PLK1	Cell cycle	STK11_mut	8	43	0.456009	0.801656	1.40949			0.298765	-0.607831	1.45548	1.3114	0.242001			81.274	LUAD	GDSC2
MK-1775	1179	WEE1	PLK1	Cell cycle	SVEP1_mut	3	48	0.227125	1.6027	1.29611			0.779219	0.30659	1.6418	1.33604	0.704374			81.274	LUAD	GDSC2
MK-1775	1179	WEE1	PLK1	Cell cycle	TP53_mut	40	11	0.435874	1.18912	1.76876			0.193279	-0.579634	1.35427	1.22985	0.206478			81.274	LUAD	GDSC2
MK-1775	1179	WEE1	PLK1	Cell cycle	cnaLUAD1	31	20	0.141474	1.38896	1.19817			0.617224	0.190783	1.39508	1.27158	0.624023			81.274	LUAD	GDSC2
MK-1775	1179	WEE1	PLK1	Cell cycle	cnaLUAD2	5	46	0.79812	2.25999	1.21133			0.0108234	1.04866	0.593563	1.3596	0.0964392			72.3294	LUAD	GDSC2
MK-1775	1179	WEE1	PLK1	Cell cycle	cnaLUAD3	9	42	0.0035513	1.31019	1.31499			0.993924	-0.00480092	1.7492	1.25982	0.992325			88.0357	LUAD	GDSC2
MK-1775	1179	WEE1	PLK1	Cell cycle	cnaLUAD5	4	47	0.0999408	1.4386	1.30355			0.848367	0.135057	1.25492	1.35742	0.848627			82.1252	LUAD	GDSC2
MK-1775	1179	WEE1	PLK1	Cell cycle	cnaLUAD6	4	47	0.447856	1.86794	1.26701			0.215136	0.60093	0.745213	1.37172	0.394049			81.274	LUAD	GDSC2
MK-1775	1179	WEE1	PLK1	Cell cycle	cnaLUAD7	4	47	0.937611	2.44545	1.21786			0.194769	1.22759	1.47665	1.29761	0.0779894			72.3294	LUAD	GDSC2
MK-1775	1179	WEE1	PLK1	Cell cycle	cnaLUAD10	6	45	0.294506	1.6638	1.26752			0.530983	0.396284	1.38069	1.34154	0.501195			81.274	LUAD	GDSC2
MK-1775	1179	WEE1	PLK1	Cell cycle	cnaLUAD11	9	42	0.350198	1.70045	1.23136			0.371793	0.469094	1.38266	1.33093	0.345068			81.274	LUAD	GDSC2
MK-1775	1179	WEE1	PLK1	Cell cycle	cnaLUAD12	3	48	0.243959	1.00427	1.33351			0.653267	-0.329239	1.06718	1.36028	0.683642			81.274	LUAD	GDSC2
MK-1775	1179	WEE1	PLK1	Cell cycle	cnaLUAD13	5	46	0.185005	1.08891	1.33862			0.714223	-0.249711	1.36804	1.34812	0.696111			81.274	LUAD	GDSC2
MK-1775	1179	WEE1	PLK1	Cell cycle	cnaLUAD14	6	45	0.342786	0.907824	1.36832			0.427689	-0.460492	1.24123	1.3545	0.434078			81.274	LUAD	GDSC2
MK-1775	1179	WEE1	PLK1	Cell cycle	cnaLUAD15	5	46	0.394945	1.79229	1.26217			0.396657	0.530126	1.20299	1.35397	0.405701			81.274	LUAD	GDSC2
MK-1775	1179	WEE1	PLK1	Cell cycle	cnaLUAD16	5	46	0.0160215	1.29461	1.31626			0.964286	-0.0216589	0.93288	1.38298	0.972996			88.0357	LUAD	GDSC2
MK-1775	1179	WEE1	PLK1	Cell cycle	cnaLUAD17	4	47	0.139673	1.14026	1.32894			0.723586	-0.188682	0.914435	1.37455	0.789697			82.1252	LUAD	GDSC2
MK-1775	1179	WEE1	PLK1	Cell cycle	cnaLUAD18	6	45	0.293569	0.96558	1.36062			0.574884	-0.395035	1.55916	1.31918	0.502552			81.274	LUAD	GDSC2
MK-1775	1179	WEE1	PLK1	Cell cycle	cnaLUAD19	5	46	0.129319	1.15658	1.33127			0.792183	-0.174689	1.33184	1.35252	0.784758			82.1252	LUAD	GDSC2
MK-1775	1179	WEE1	PLK1	Cell cycle	cnaLUAD21	5	46	0.42633	1.82969	1.2581			0.427895	0.571586	1.41004	1.33437	0.369701			81.274	LUAD	GDSC2
MK-1775	1179	WEE1	PLK1	Cell cycle	cnaLUAD22	6	45	0.360872	0.886677	1.37114			0.470023	-0.484459	1.46358	1.32801	0.41038			81.274	LUAD	GDSC2
MK-1775	1179	WEE1	PLK1	Cell cycle	cnaLUAD23	4	47	0.305832	0.934453	1.34645			0.429173	-0.412001	0.85897	1.37297	0.559774			81.274	LUAD	GDSC2
MK-1775	1179	WEE1	PLK1	Cell cycle	cnaLUAD25	3	48	0.627381	2.10349	1.26481			0.28522	0.838685	1.01466	1.34881	0.296957			81.274	LUAD	GDSC2
MK-1775	1179	WEE1	PLK1	Cell cycle	cnaLUAD27	13	38	0.197778	1.11569	1.38203			0.59262	-0.266344	1.60199	1.25275	0.541047			81.274	LUAD	GDSC2
MK-1775	1179	WEE1	PLK1	Cell cycle	cnaLUAD28	8	43	0.00109737	1.31289	1.31437			0.996718	-0.00148352	0.795751	1.4236	0.997738			88.0357	LUAD	GDSC2
MK-1775	1179	WEE1	PLK1	Cell cycle	cnaLUAD29	6	45	0.0967438	1.1988	1.32952			0.826282	-0.13072	1.31109	1.35568	0.824774			82.1252	LUAD	GDSC2
MK-1775	1179	WEE1	PLK1	Cell cycle	cnaLUAD30	6	45	0.349335	0.900162	1.36934			0.279411	-0.469176	0.860043	1.38734	0.425404			81.274	LUAD	GDSC2
MK-1775	1179	WEE1	PLK1	Cell cycle	cnaLUAD31	4	47	0.520066	1.95557	1.25955			0.0429098	0.696021	0.441492	1.37667	0.322938			81.274	LUAD	GDSC2
MK-1775	1179	WEE1	PLK1	Cell cycle	cnaLUAD34	14	37	0.169346	1.47974	1.25148			0.589466	0.228258	1.3194	1.35802	0.591847			81.274	LUAD	GDSC2
MK-1775	1179	WEE1	PLK1	Cell cycle	cnaLUAD35	3	48	1.60345	3.21813	1.19514			0.000824669	2.02299	0.401401	1.28555	0.00963255			28.8976	LUAD	GDSC2
Dinaciclib	1180	CDK1	CDK2	CDK5	CDK9	Cell cycle	ARID1A_mut	3	44	0.320863	-1.55228	-2.02089			0.506924	0.468606	0.989395	1.47872	0.593419			25.0243	LUAD	GDSC2
Dinaciclib	1180	CDK1	CDK2	CDK5	CDK9	Cell cycle	EGFR_mut	5	42	0.160516	-2.20087	-1.96599			0.736642	-0.234878	1.38924	1.47029	0.735965			25.0243	LUAD	GDSC2
Dinaciclib	1180	CDK1	CDK2	CDK5	CDK9	Cell cycle	KRAS_mut	15	32	0.207532	-2.19699	-1.89441			0.528646	-0.302588	1.55966	1.40973	0.510574			23.9186	LUAD	GDSC2
Dinaciclib	1180	CDK1	CDK2	CDK5	CDK9	Cell cycle	SMARCA4_mut	11	36	0.272587	-2.29478	-1.89815			0.489384	-0.396629	1.68962	1.38073	0.432959			23.9186	LUAD	GDSC2
Dinaciclib	1180	CDK1	CDK2	CDK5	CDK9	Cell cycle	STK11_mut	8	39	0.731835	-2.84752	-1.81528			0.0223605	-1.03224	0.933384	1.4817	0.0658192			14.5869	LUAD	GDSC2
Dinaciclib	1180	CDK1	CDK2	CDK5	CDK9	Cell cycle	TP53_mut	37	10	0.388537	-1.87143	-2.43332			0.292719	0.56189	1.44718	1.4421	0.281452			22.2837	LUAD	GDSC2
Dinaciclib	1180	CDK1	CDK2	CDK5	CDK9	Cell cycle	cnaLUAD1	28	19	0.261539	-1.83739	-2.21732			0.366556	0.379937	1.55344	1.28687	0.383577			23.9186	LUAD	GDSC2
Dinaciclib	1180	CDK1	CDK2	CDK5	CDK9	Cell cycle	cnaLUAD2	4	43	0.769225	-0.983819	-2.08467			0.168143	1.10085	1.22035	1.44499	0.148107			16.4564	LUAD	GDSC2
Dinaciclib	1180	CDK1	CDK2	CDK5	CDK9	Cell cycle	cnaLUAD3	8	39	0.326058	-2.38431	-1.91029			0.19502	-0.474018	0.717607	1.55176	0.405302			23.9186	LUAD	GDSC2
Dinaciclib	1180	CDK1	CDK2	CDK5	CDK9	Cell cycle	cnaLUAD5	4	43	0.132974	-1.81286	-2.00755			0.858981	0.194685	1.98118	1.41997	0.800361			25.0243	LUAD	GDSC2
Dinaciclib	1180	CDK1	CDK2	CDK5	CDK9	Cell cycle	cnaLUAD6	3	44	0.38116	-1.47052	-2.02646			0.633508	0.555939	1.71189	1.44568	0.526209			23.9186	LUAD	GDSC2
Dinaciclib	1180	CDK1	CDK2	CDK5	CDK9	Cell cycle	cnaLUAD7	3	44	1.04224	-0.607547	-2.0853			0.342298	1.47776	2.07603	1.37963	0.0875215			14.5869	LUAD	GDSC2
Dinaciclib	1180	CDK1	CDK2	CDK5	CDK9	Cell cycle	cnaLUAD10	5	42	0.130273	-2.1614	-1.97069			0.617131	-0.190707	0.640909	1.52053	0.784294			25.0243	LUAD	GDSC2
Dinaciclib	1180	CDK1	CDK2	CDK5	CDK9	Cell cycle	cnaLUAD11	7	40	0.608849	-2.7322	-1.86126			0.0570937	-0.870934	0.905921	1.49491	0.144233			16.4564	LUAD	GDSC2
Dinaciclib	1180	CDK1	CDK2	CDK5	CDK9	Cell cycle	cnaLUAD12	3	44	0.265918	-1.62704	-2.01579			0.406216	0.388749	0.611038	1.48971	0.657993			25.0243	LUAD	GDSC2
Dinaciclib	1180	CDK1	CDK2	CDK5	CDK9	Cell cycle	cnaLUAD14	6	41	0.289914	-2.35972	-1.93702			0.583834	-0.422704	1.70529	1.42411	0.510544			23.9186	LUAD	GDSC2
Dinaciclib	1180	CDK1	CDK2	CDK5	CDK9	Cell cycle	cnaLUAD15	3	44	1.5632	0.0062473	-2.12715			0.191097	2.1334	1.9222	1.33317	0.0119545			11.9545	LUAD	GDSC2
Dinaciclib	1180	CDK1	CDK2	CDK5	CDK9	Cell cycle	cnaLUAD16	5	42	0.484994	-1.36327	-2.0657			0.421749	0.702429	1.7162	1.41949	0.310761			22.2837	LUAD	GDSC2
Dinaciclib	1180	CDK1	CDK2	CDK5	CDK9	Cell cycle	cnaLUAD17	3	44	0.0240161	-2.02392	-1.98873			0.945436	-0.0351863	0.728467	1.49054	0.968074			29.3356	LUAD	GDSC2
Dinaciclib	1180	CDK1	CDK2	CDK5	CDK9	Cell cycle	cnaLUAD18	5	42	0.306245	-1.59187	-2.03849			0.56291	0.446618	1.5307	1.45111	0.520703			23.9186	LUAD	GDSC2
Dinaciclib	1180	CDK1	CDK2	CDK5	CDK9	Cell cycle	cnaLUAD19	4	43	0.619761	-2.80906	-1.91488			0.105901	-0.894178	0.79622	1.47818	0.242002			22.2837	LUAD	GDSC2
Dinaciclib	1180	CDK1	CDK2	CDK5	CDK9	Cell cycle	cnaLUAD21	5	42	0.486727	-1.36108	-2.06596			0.42826	0.704882	1.75029	1.41529	0.309055			22.2837	LUAD	GDSC2
Dinaciclib	1180	CDK1	CDK2	CDK5	CDK9	Cell cycle	cnaLUAD22	6	41	0.110952	-1.84927	-2.01171			0.727125	0.162444	0.942114	1.51676	0.800778			25.0243	LUAD	GDSC2
Dinaciclib	1180	CDK1	CDK2	CDK5	CDK9	Cell cycle	cnaLUAD23	4	43	0.248455	-2.32318	-1.96007			0.193586	-0.36311	0.289167	1.5108	0.636876			25.0243	LUAD	GDSC2
Dinaciclib	1180	CDK1	CDK2	CDK5	CDK9	Cell cycle	cnaLUAD25	3	44	1.24966	-0.354803	-2.10253			0.225185	1.74773	1.76565	1.37912	0.0419004			13.9668	LUAD	GDSC2
Dinaciclib	1180	CDK1	CDK2	CDK5	CDK9	Cell cycle	cnaLUAD27	10	37	0.570764	-2.63131	-1.81791			0.0493803	-0.813392	0.954712	1.52011	0.116279			16.4564	LUAD	GDSC2
Dinaciclib	1180	CDK1	CDK2	CDK5	CDK9	Cell cycle	cnaLUAD28	8	39	0.17763	-2.20643	-1.94678			0.610155	-0.259649	1.22623	1.5011	0.649398			25.0243	LUAD	GDSC2
Dinaciclib	1180	CDK1	CDK2	CDK5	CDK9	Cell cycle	cnaLUAD29	7	40	0.138353	-1.81868	-2.02113			0.744747	0.202451	1.4683	1.46251	0.737166			25.0243	LUAD	GDSC2
Dinaciclib	1180	CDK1	CDK2	CDK5	CDK9	Cell cycle	cnaLUAD30	7	40	0.418956	-2.50742	-1.9006			0.0852013	-0.606819	0.616794	1.53692	0.311971			22.2837	LUAD	GDSC2
Dinaciclib	1180	CDK1	CDK2	CDK5	CDK9	Cell cycle	cnaLUAD31	3	44	1.0655	-0.578693	-2.08727			0.19994	1.50858	1.4143	1.41591	0.0808992			14.5869	LUAD	GDSC2
Dinaciclib	1180	CDK1	CDK2	CDK5	CDK9	Cell cycle	cnaLUAD32	3	44	0.475036	-1.34395	-2.03509			0.607969	0.691145	1.97334	1.42624	0.430157			23.9186	LUAD	GDSC2
Dinaciclib	1180	CDK1	CDK2	CDK5	CDK9	Cell cycle	cnaLUAD34	15	32	0.129969	-2.12038	-1.93032			0.670013	-0.190058	1.36584	1.50389	0.679862			25.0243	LUAD	GDSC2
Dinaciclib	1180	CDK1	CDK2	CDK5	CDK9	Cell cycle	cnaLUAD35	3	44	1.27047	-0.33003	-2.10422			0.251384	1.77419	1.93805	1.36608	0.0387503			13.9668	LUAD	GDSC2
Gemcitabine	1190	Pyrimidine antimetabolite	DNA replication	ARID1A_mut	3	48	1.00153	2.87771	0.369257			0.131242	2.50845	1.85327	2.52862	0.0987556			39.5022	LUAD	GDSC2
Gemcitabine	1190	Pyrimidine antimetabolite	DNA replication	EGFR_mut	5	46	0.049267	0.631269	0.504372			0.901451	0.126897	2.01266	2.6199	0.917101			55.5819	LUAD	GDSC2
Gemcitabine	1190	Pyrimidine antimetabolite	DNA replication	KRAS_mut	18	33	0.226874	0.140948	0.721831			0.455611	-0.580882	2.69987	2.48309	0.442491			46.578	LUAD	GDSC2
Gemcitabine	1190	Pyrimidine antimetabolite	DNA replication	SMARCA4_mut	11	40	0.0780863	0.359133	0.560175			0.840007	-0.201042	2.97378	2.46185	0.819544			52.5059	LUAD	GDSC2
Gemcitabine	1190	Pyrimidine antimetabolite	DNA replication	STK11_mut	8	43	0.608813	-0.772981	0.756775			0.214858	-1.52976	3.06222	2.40894	0.120274			39.9961	LUAD	GDSC2
Gemcitabine	1190	Pyrimidine antimetabolite	DNA replication	SVEP1_mut	3	48	1.14341	3.19011	0.349732			0.188402	2.84038	2.55566	2.48103	0.0605183			30.2592	LUAD	GDSC2
Gemcitabine	1190	Pyrimidine antimetabolite	DNA replication	TP53_mut	40	11	0.196199	0.408171	0.911875			0.605618	-0.503704	2.47934	2.88487	0.567059			52.5059	LUAD	GDSC2
Gemcitabine	1190	Pyrimidine antimetabolite	DNA replication	cnaLUAD1	31	20	0.0718993	0.444228	0.629321			0.801111	-0.185093	2.62391	2.49407	0.803103			52.5059	LUAD	GDSC2
Gemcitabine	1190	Pyrimidine antimetabolite	DNA replication	cnaLUAD2	5	46	0.514431	1.69777	0.388448			0.318597	1.30932	2.50381	2.54883	0.279972			39.9961	LUAD	GDSC2
Gemcitabine	1190	Pyrimidine antimetabolite	DNA replication	cnaLUAD3	9	42	0.0993968	0.727517	0.471662			0.805636	0.255854	2.81133	2.52518	0.787833			52.5059	LUAD	GDSC2
Gemcitabine	1190	Pyrimidine antimetabolite	DNA replication	cnaLUAD5	4	47	0.412347	-0.455877	0.599595			0.398255	-1.05547	2.09056	2.58731	0.432356			46.578	LUAD	GDSC2
Gemcitabine	1190	Pyrimidine antimetabolite	DNA replication	cnaLUAD6	4	47	0.408031	1.47945	0.434887			0.586138	1.04456	3.39205	2.49613	0.437159			46.578	LUAD	GDSC2
Gemcitabine	1190	Pyrimidine antimetabolite	DNA replication	cnaLUAD7	4	47	0.5936	1.90768	0.398442			0.418655	1.50923	3.1929	2.49421	0.259955			39.9961	LUAD	GDSC2
Gemcitabine	1190	Pyrimidine antimetabolite	DNA replication	cnaLUAD10	6	45	0.0983132	0.740156	0.487034			0.862733	0.253122	3.30856	2.47753	0.82198			52.5059	LUAD	GDSC2
Gemcitabine	1190	Pyrimidine antimetabolite	DNA replication	cnaLUAD11	9	42	0.992877	2.4817	0.0957662			0.0203962	2.38593	2.42474	2.3988	0.00941582			17.9283	LUAD	GDSC2
Gemcitabine	1190	Pyrimidine antimetabolite	DNA replication	cnaLUAD12	3	48	0.168558	0.108486	0.542334			0.651636	-0.433848	1.35611	2.61315	0.778191			52.5059	LUAD	GDSC2
Gemcitabine	1190	Pyrimidine antimetabolite	DNA replication	cnaLUAD13	5	46	0.523682	1.71849	0.386196			0.429207	1.33229	3.33349	2.46169	0.271519			39.9961	LUAD	GDSC2
Gemcitabine	1190	Pyrimidine antimetabolite	DNA replication	cnaLUAD14	6	45	0.190475	0.0847223	0.574425			0.652292	-0.489703	2.36188	2.59365	0.663122			52.5059	LUAD	GDSC2
Gemcitabine	1190	Pyrimidine antimetabolite	DNA replication	cnaLUAD15	5	46	0.605236	1.89992	0.366475			0.0531751	1.53345	1.25987	2.61703	0.20473			39.9961	LUAD	GDSC2
Gemcitabine	1190	Pyrimidine antimetabolite	DNA replication	cnaLUAD16	5	46	0.614248	1.91983	0.364311			0.0449077	1.55552	1.215	2.61761	0.198179			39.9961	LUAD	GDSC2
Gemcitabine	1190	Pyrimidine antimetabolite	DNA replication	cnaLUAD17	4	47	0.122735	0.225611	0.541596			0.747207	-0.315985	1.67395	2.62255	0.814689			52.5059	LUAD	GDSC2
Gemcitabine	1190	Pyrimidine antimetabolite	DNA replication	cnaLUAD18	6	45	0.115227	0.778528	0.481918			0.710527	0.29661	1.62916	2.66037	0.792026			52.5059	LUAD	GDSC2
Gemcitabine	1190	Pyrimidine antimetabolite	DNA replication	cnaLUAD19	5	46	0.218186	0.0109765	0.571795			0.689017	-0.560819	2.82404	2.54659	0.645167			52.5059	LUAD	GDSC2
Gemcitabine	1190	Pyrimidine antimetabolite	DNA replication	cnaLUAD21	5	46	0.584908	1.85491	0.371368			0.246977	1.48354	2.39064	2.54892	0.220102			39.9961	LUAD	GDSC2
Gemcitabine	1190	Pyrimidine antimetabolite	DNA replication	cnaLUAD22	6	45	0.0881599	0.316516	0.54352			0.774478	-0.227004	1.61386	2.66226	0.840095			52.5059	LUAD	GDSC2
Gemcitabine	1190	Pyrimidine antimetabolite	DNA replication	cnaLUAD23	4	47	0.767468	-1.26605	0.668546			0.0655122	-1.93459	1.44565	2.57532	0.147008			39.9961	LUAD	GDSC2
Gemcitabine	1190	Pyrimidine antimetabolite	DNA replication	cnaLUAD25	3	48	0.0352268	0.43141	0.522151			0.967388	-0.0907407	3.37319	2.53642	0.953039			56.0611	LUAD	GDSC2
Gemcitabine	1190	Pyrimidine antimetabolite	DNA replication	cnaLUAD27	13	38	0.439837	-0.311701	0.800252			0.21448	-1.11195	2.7741	2.44301	0.177275			39.9961	LUAD	GDSC2
Gemcitabine	1190	Pyrimidine antimetabolite	DNA replication	cnaLUAD28	8	43	0.369439	1.31177	0.368914			0.401151	0.942856	2.83006	2.50281	0.342026			45.6035	LUAD	GDSC2
Gemcitabine	1190	Pyrimidine antimetabolite	DNA replication	cnaLUAD29	6	45	0.217078	1.00896	0.451193			0.574168	0.557772	2.11603	2.61602	0.619682			52.5059	LUAD	GDSC2
Gemcitabine	1190	Pyrimidine antimetabolite	DNA replication	cnaLUAD30	6	45	1.06457	-1.7671	0.821334			0.0253504	-2.58843	2.05653	2.47043	0.0179283			17.9283	LUAD	GDSC2
Gemcitabine	1190	Pyrimidine antimetabolite	DNA replication	cnaLUAD31	4	47	1.0433	2.89799	0.31416			0.097135	2.58383	2.21769	2.49254	0.0507136			30.2592	LUAD	GDSC2
Gemcitabine	1190	Pyrimidine antimetabolite	DNA replication	cnaLUAD34	14	37	0.158028	0.811383	0.405354			0.579493	0.406029	2.13953	2.70785	0.616777			52.5059	LUAD	GDSC2
Gemcitabine	1190	Pyrimidine antimetabolite	DNA replication	cnaLUAD35	3	48	0.533869	1.80066	0.436573			0.247962	1.36409	1.4928	2.59065	0.374063			46.578	LUAD	GDSC2
Bortezomib	1191	Proteasome	Protein stability and degradation	ARID1A_mut	3	48	1.30049	-2.07378	-3.74616			0.182444	1.67238	1.46873	1.2776	0.0336805			28.6284	LUAD	GDSC2
Bortezomib	1191	Proteasome	Protein stability and degradation	EGFR_mut	5	46	1.03648	-4.8492	-3.51719			0.00348354	-1.33201	0.615408	1.32842	0.032471			28.6284	LUAD	GDSC2
Bortezomib	1191	Proteasome	Protein stability and degradation	KRAS_mut	18	33	0.024768	-3.66937	-3.63601			0.930094	-0.0333642	1.21887	1.41044	0.932981			99.2003	LUAD	GDSC2
Bortezomib	1191	Proteasome	Protein stability and degradation	SMARCA4_mut	11	40	0.110125	-3.76402	-3.61582			0.769416	-0.148199	1.49661	1.30423	0.747719			99.2003	LUAD	GDSC2
Bortezomib	1191	Proteasome	Protein stability and degradation	STK11_mut	8	43	0.482324	-4.18706	-3.54745			0.126973	-0.63961	0.938977	1.3801	0.216275			91.9168	LUAD	GDSC2
Bortezomib	1191	Proteasome	Protein stability and degradation	SVEP1_mut	3	48	0.0237242	-3.6177	-3.64966			0.972542	0.0319599	1.40267	1.34473	0.968363			99.2003	LUAD	GDSC2
Bortezomib	1191	Proteasome	Protein stability and degradation	TP53_mut	40	11	0.0545274	-3.63194	-3.70538			0.848147	0.0734382	1.41983	1.01294	0.873413			99.2003	LUAD	GDSC2
Bortezomib	1191	Proteasome	Protein stability and degradation	cnaLUAD1	31	20	0.888986	-3.21835	-4.3134			0.00109616	1.09506	1.43555	0.811941	0.00320775			5.45317	LUAD	GDSC2
Bortezomib	1191	Proteasome	Protein stability and degradation	cnaLUAD2	5	46	0.291004	-3.29556	-3.68607			0.567985	0.390512	1.35707	1.34059	0.539447			96.6955	LUAD	GDSC2
Bortezomib	1191	Proteasome	Protein stability and degradation	cnaLUAD3	9	42	0.0468843	-3.69979	-3.63664			0.846633	-0.0631504	0.704063	1.43928	0.898956			99.2003	LUAD	GDSC2
Bortezomib	1191	Proteasome	Protein stability and degradation	cnaLUAD5	4	47	0.242072	-3.94765	-3.62226			0.622806	-0.325394	1.15033	1.35589	0.644155			96.6955	LUAD	GDSC2
Bortezomib	1191	Proteasome	Protein stability and degradation	cnaLUAD6	4	47	0.986163	-2.46593	-3.74836			0.0991962	1.28244	1.11202	1.31178	0.0642173			36.3898	LUAD	GDSC2
Bortezomib	1191	Proteasome	Protein stability and degradation	cnaLUAD7	4	47	1.85413	-1.59596	-3.8224			0.031326	2.22645	1.23028	1.19886	0.000836342			2.84356	LUAD	GDSC2
Bortezomib	1191	Proteasome	Protein stability and degradation	cnaLUAD10	6	45	0.208042	-3.40106	-3.68068			0.669	0.279615	1.4472	1.3318	0.634293			96.6955	LUAD	GDSC2
Bortezomib	1191	Proteasome	Protein stability and degradation	cnaLUAD11	9	42	0.466947	-3.13807	-3.757			0.205046	0.618932	1.24124	1.34131	0.209644			91.9168	LUAD	GDSC2
Bortezomib	1191	Proteasome	Protein stability and degradation	cnaLUAD12	3	48	0.244846	-3.95769	-3.62841			0.485958	-0.32928	0.64264	1.36675	0.682556			96.6955	LUAD	GDSC2
Bortezomib	1191	Proteasome	Protein stability and degradation	cnaLUAD13	5	46	0.0154032	-3.6665	-3.64575			0.96221	-0.0207505	0.826138	1.384	0.974038			99.2003	LUAD	GDSC2
Bortezomib	1191	Proteasome	Protein stability and degradation	cnaLUAD14	6	45	0.2213	-3.91014	-3.6128			0.665162	-0.297342	1.52717	1.32114	0.612906			96.6955	LUAD	GDSC2
Bortezomib	1191	Proteasome	Protein stability and degradation	cnaLUAD15	5	46	0.194378	-3.88356	-3.62215			0.686948	-0.261405	1.29357	1.34929	0.681564			96.6955	LUAD	GDSC2
Bortezomib	1191	Proteasome	Protein stability and degradation	cnaLUAD16	5	46	0.287235	-3.30008	-3.68557			0.621474	0.385492	1.57193	1.31971	0.544693			96.6955	LUAD	GDSC2
Bortezomib	1191	Proteasome	Protein stability and degradation	cnaLUAD17	4	47	0.485914	-4.24576	-3.59689			0.258173	-0.648869	0.911608	1.35841	0.355426			96.6955	LUAD	GDSC2
Bortezomib	1191	Proteasome	Protein stability and degradation	cnaLUAD18	6	45	0.307839	-4.01184	-3.59924			0.340026	-0.412603	0.865645	1.384	0.482112			96.6955	LUAD	GDSC2
Bortezomib	1191	Proteasome	Protein stability and degradation	cnaLUAD19	5	46	0.0156825	-3.66684	-3.64571			0.959353	-0.0211267	0.769919	1.38688	0.973568			99.2003	LUAD	GDSC2
Bortezomib	1191	Proteasome	Protein stability and degradation	cnaLUAD21	5	46	0.216155	-3.3857	-3.67627			0.521211	0.290572	0.844564	1.37997	0.64824			96.6955	LUAD	GDSC2
Bortezomib	1191	Proteasome	Protein stability and degradation	cnaLUAD22	6	45	0.318206	-3.27159	-3.69794			0.521299	0.42635	1.45771	1.3258	0.46756			96.6955	LUAD	GDSC2
Bortezomib	1191	Proteasome	Protein stability and degradation	cnaLUAD23	4	47	0.00524732	-3.6543	-3.64723			0.985496	-0.00706901	0.627433	1.38114	0.992003			99.2003	LUAD	GDSC2
Bortezomib	1191	Proteasome	Protein stability and degradation	cnaLUAD25	3	48	0.0954331	-3.76875	-3.64022			0.933607	-0.12853	2.35379	1.2866	0.873257			99.2003	LUAD	GDSC2
Bortezomib	1191	Proteasome	Protein stability and degradation	cnaLUAD27	13	38	0.287238	-3.93378	-3.54994			0.386962	-0.383839	1.3589	1.3289	0.375711			96.6955	LUAD	GDSC2
Bortezomib	1191	Proteasome	Protein stability and degradation	cnaLUAD28	8	43	0.0371701	-3.60557	-3.65564			0.924095	0.0500696	1.32681	1.35038	0.923489			99.2003	LUAD	GDSC2
Bortezomib	1191	Proteasome	Protein stability and degradation	cnaLUAD29	6	45	0.308101	-4.01215	-3.5992			0.157409	-0.412951	0.46148	1.40583	0.481741			96.6955	LUAD	GDSC2
Bortezomib	1191	Proteasome	Protein stability and degradation	cnaLUAD30	6	45	0.88588	-4.65881	-3.51298			0.049236	-1.14584	1.0843	1.31511	0.046934			31.9151	LUAD	GDSC2
Bortezomib	1191	Proteasome	Protein stability and degradation	cnaLUAD31	4	47	0.313253	-3.2603	-3.68076			0.641354	0.420455	1.60115	1.32358	0.550322			96.6955	LUAD	GDSC2
Bortezomib	1191	Proteasome	Protein stability and degradation	cnaLUAD34	14	37	0.211777	-3.44176	-3.72574			0.505881	0.283981	1.33882	1.34171	0.502893			96.6955	LUAD	GDSC2
Bortezomib	1191	Proteasome	Protein stability and degradation	cnaLUAD35	3	48	0.468709	-3.05722	-3.68469			0.410203	0.627469	1.04512	1.3498	0.434731			96.6955	LUAD	GDSC2
Tamoxifen	1199	ESR1	Hormone-related	ARID1A_mut	3	48	0.457906	4.86368	4.29193			0.584869	0.571755	1.5237	1.23557	0.445328			62.5571	LUAD	GDSC2
Tamoxifen	1199	ESR1	Hormone-related	EGFR_mut	5	46	0.108474	4.20273	4.33891			0.70888	-0.136186	0.66069	1.29519	0.818773			79.2361	LUAD	GDSC2
Tamoxifen	1199	ESR1	Hormone-related	KRAS_mut	18	33	0.644372	4.82523	4.05301			0.0373726	0.772218	1.23611	1.17788	0.0326208			48.3783	LUAD	GDSC2
Tamoxifen	1199	ESR1	Hormone-related	SMARCA4_mut	11	40	0.205283	4.52706	4.27015			0.404606	0.256915	0.715824	1.35518	0.54931			62.5571	LUAD	GDSC2
Tamoxifen	1199	ESR1	Hormone-related	STK11_mut	8	43	0.779545	3.53245	4.47312			0.00199816	-0.940671	0.53674	1.28483	0.0483783			48.3783	LUAD	GDSC2
Tamoxifen	1199	ESR1	Hormone-related	SVEP1_mut	3	48	0.373098	3.88622	4.35302			0.672347	-0.466799	1.6361	1.2321	0.533615			62.5571	LUAD	GDSC2
Tamoxifen	1199	ESR1	Hormone-related	TP53_mut	40	11	0.00246815	4.32623	4.32313			0.994454	0.00310036	1.2444	1.30098	0.994245			87.7275	LUAD	GDSC2
Tamoxifen	1199	ESR1	Hormone-related	cnaLUAD1	31	20	0.176657	4.41225	4.19119			0.528038	0.221054	1.31783	1.13841	0.540782			62.5571	LUAD	GDSC2
Tamoxifen	1199	ESR1	Hormone-related	cnaLUAD2	5	46	0.486729	3.78001	4.38486			0.477229	-0.604846	1.69875	1.19373	0.306383			57.4468	LUAD	GDSC2
Tamoxifen	1199	ESR1	Hormone-related	cnaLUAD3	9	42	0.419033	4.7534	4.23388			0.257351	0.519514	1.17675	1.25172	0.259499			57.4468	LUAD	GDSC2
Tamoxifen	1199	ESR1	Hormone-related	cnaLUAD5	4	47	0.341854	3.93155	4.35909			0.199456	-0.427545	0.479329	1.28499	0.51467			62.5571	LUAD	GDSC2
Tamoxifen	1199	ESR1	Hormone-related	cnaLUAD6	4	47	0.574907	4.98297	4.26961			0.069355	0.713355	0.539739	1.2732	0.27507			57.4468	LUAD	GDSC2
Tamoxifen	1199	ESR1	Hormone-related	cnaLUAD7	4	47	1.21584	5.66076	4.21193			0.0880877	1.44884	1.18889	1.19181	0.0237192			48.3783	LUAD	GDSC2
Tamoxifen	1199	ESR1	Hormone-related	cnaLUAD10	6	45	0.279917	4.63451	4.28437			0.573983	0.350139	1.37241	1.2363	0.52254			62.5571	LUAD	GDSC2
Tamoxifen	1199	ESR1	Hormone-related	cnaLUAD11	9	42	0.50076	4.83403	4.2166			0.189475	0.617429	1.20132	1.23907	0.17902			57.4468	LUAD	GDSC2
Tamoxifen	1199	ESR1	Hormone-related	cnaLUAD12	3	48	0.710958	5.15412	4.27378			0.336898	0.880341	1.22002	1.23902	0.237975			57.4468	LUAD	GDSC2
Tamoxifen	1199	ESR1	Hormone-related	cnaLUAD13	5	46	0.487488	3.77918	4.38495			0.380492	-0.605769	1.34201	1.23341	0.305637			57.4468	LUAD	GDSC2
Tamoxifen	1199	ESR1	Hormone-related	cnaLUAD14	6	45	0.693737	3.57589	4.42552			0.114198	-0.849628	1.05996	1.24205	0.116871			57.4468	LUAD	GDSC2
Tamoxifen	1199	ESR1	Hormone-related	cnaLUAD15	5	46	0.780655	3.46489	4.41911			0.294825	-0.954224	1.75346	1.16345	0.103743			57.4468	LUAD	GDSC2
Tamoxifen	1199	ESR1	Hormone-related	cnaLUAD16	5	46	0.608818	3.64724	4.39929			0.331735	-0.752046	1.49805	1.20914	0.202107			57.4468	LUAD	GDSC2
Tamoxifen	1199	ESR1	Hormone-related	cnaLUAD17	4	47	0.321208	4.69597	4.29404			0.524019	0.401929	1.08434	1.26142	0.540281			62.5571	LUAD	GDSC2
Tamoxifen	1199	ESR1	Hormone-related	cnaLUAD18	6	45	0.289231	4.64469	4.28301			0.454031	0.361686	1.01896	1.27416	0.508858			62.5571	LUAD	GDSC2
Tamoxifen	1199	ESR1	Hormone-related	cnaLUAD19	5	46	0.396759	3.87925	4.37407			0.133309	-0.494817	0.52977	1.29178	0.403563			62.5571	LUAD	GDSC2
Tamoxifen	1199	ESR1	Hormone-related	cnaLUAD21	5	46	0.215997	4.56976	4.29902			0.544089	0.270744	0.843609	1.28358	0.648479			69.4799	LUAD	GDSC2
Tamoxifen	1199	ESR1	Hormone-related	cnaLUAD22	6	45	0.511541	4.88469	4.25101			0.152876	0.633677	0.868516	1.27404	0.24488			57.4468	LUAD	GDSC2
Tamoxifen	1199	ESR1	Hormone-related	cnaLUAD23	4	47	0.0180382	4.30468	4.32734			0.96883	-0.0226584	1.02209	1.2699	0.972513			87.7275	LUAD	GDSC2
Tamoxifen	1199	ESR1	Hormone-related	cnaLUAD25	3	48	0.0571847	4.25796	4.32979			0.865058	-0.0718257	0.597696	1.27654	0.923841			86.6101	LUAD	GDSC2
Tamoxifen	1199	ESR1	Hormone-related	cnaLUAD27	13	38	0.423801	3.93576	4.45891			0.158171	-0.523151	1.05605	1.28698	0.193305			57.4468	LUAD	GDSC2
Tamoxifen	1199	ESR1	Hormone-related	cnaLUAD28	8	43	0.16138	4.49617	4.29382			0.598503	0.202355	0.899541	1.30363	0.676956			70.0299	LUAD	GDSC2
Tamoxifen	1199	ESR1	Hormone-related	cnaLUAD29	6	45	0.627368	3.64454	4.41636			0.264403	-0.771828	1.46991	1.20001	0.155241			57.4468	LUAD	GDSC2
Tamoxifen	1199	ESR1	Hormone-related	cnaLUAD30	6	45	0.254216	4.04477	4.363			0.574309	-0.318224	1.23575	1.2536	0.561283			62.5571	LUAD	GDSC2
Tamoxifen	1199	ESR1	Hormone-related	cnaLUAD31	4	47	0.133967	4.17058	4.33875			0.842151	-0.168169	1.52156	1.23595	0.798092			79.2361	LUAD	GDSC2
Tamoxifen	1199	ESR1	Hormone-related	cnaLUAD34	14	37	0.182722	4.15961	4.38835			0.574596	-0.228736	1.29624	1.23539	0.563014			62.5571	LUAD	GDSC2
Tamoxifen	1199	ESR1	Hormone-related	cnaLUAD35	3	48	0.787805	3.41039	4.38276			0.397496	-0.972366	1.57618	1.2176	0.19172			57.4468	LUAD	GDSC2
Fulvestrant	1200	ESR	Hormone-related	ARID1A_mut	3	48	0.6184	4.06781	3.50745			0.469166	0.560359	1.09129	0.897418	0.30385			54.5793	LUAD	GDSC2
Fulvestrant	1200	ESR	Hormone-related	EGFR_mut	5	46	0.211733	3.715	3.52144			0.473175	0.193564	0.483178	0.943016	0.654951			54.5793	LUAD	GDSC2
Fulvestrant	1200	ESR	Hormone-related	KRAS_mut	18	33	0.205357	3.66153	3.47435			0.539783	0.187186	1.1494	0.755254	0.48672			54.5793	LUAD	GDSC2
Fulvestrant	1200	ESR	Hormone-related	SMARCA4_mut	11	40	0.278931	3.34136	3.59515			0.392679	-0.253789	0.827614	0.929781	0.416588			54.5793	LUAD	GDSC2
Fulvestrant	1200	ESR	Hormone-related	STK11_mut	8	43	0.816003	2.93719	3.65264			0.000752285	-0.715449	0.354219	0.935916	0.0391596			30.9916	LUAD	GDSC2
Fulvestrant	1200	ESR	Hormone-related	SVEP1_mut	3	48	1.25472	2.50457	3.60515			0.22333	-1.10058	1.10463	0.866147	0.0401374			30.9916	LUAD	GDSC2
Fulvestrant	1200	ESR	Hormone-related	TP53_mut	40	11	0.171496	3.50661	3.66331			0.597491	-0.156698	0.933202	0.83335	0.61671			54.5793	LUAD	GDSC2
Fulvestrant	1200	ESR	Hormone-related	cnaLUAD1	31	20	0.0549799	3.56016	3.50981			0.841405	0.0503467	0.98744	0.78935	0.848772			54.7595	LUAD	GDSC2
Fulvestrant	1200	ESR	Hormone-related	cnaLUAD2	5	46	0.623385	3.0343	3.59542			0.193521	-0.56112	0.786203	0.909554	0.1917			54.5793	LUAD	GDSC2
Fulvestrant	1200	ESR	Hormone-related	cnaLUAD3	9	42	0.138814	3.64498	3.518			0.714045	0.126979	0.922147	0.913289	0.707126			54.748	LUAD	GDSC2
Fulvestrant	1200	ESR	Hormone-related	cnaLUAD5	4	47	0.407077	3.19887	3.56948			0.336388	-0.370609	0.627839	0.925854	0.438225			54.5793	LUAD	GDSC2
Fulvestrant	1200	ESR	Hormone-related	cnaLUAD6	4	47	0.612433	3.03052	3.58381			0.327141	-0.553282	0.936125	0.901242	0.245335			54.5793	LUAD	GDSC2
Fulvestrant	1200	ESR	Hormone-related	cnaLUAD7	4	47	0.13685	3.65586	3.53059			0.908577	0.125277	1.99856	0.79509	0.793846			54.748	LUAD	GDSC2
Fulvestrant	1200	ESR	Hormone-related	cnaLUAD10	6	45	0.0467548	3.5782	3.53537			0.90628	0.0428257	0.78954	0.929244	0.91477			55.4406	LUAD	GDSC2
Fulvestrant	1200	ESR	Hormone-related	cnaLUAD11	9	42	0.112735	3.62538	3.5222			0.765199	0.103174	0.919654	0.914321	0.760208			54.748	LUAD	GDSC2
Fulvestrant	1200	ESR	Hormone-related	cnaLUAD12	3	48	0.619919	4.06908	3.50737			0.30848	0.561706	0.722737	0.913082	0.302676			54.5793	LUAD	GDSC2
Fulvestrant	1200	ESR	Hormone-related	cnaLUAD13	5	46	0.895131	2.82665	3.618			0.07946	-0.791346	0.761102	0.894167	0.0632016			31.6008	LUAD	GDSC2
Fulvestrant	1200	ESR	Hormone-related	cnaLUAD14	6	45	0.887759	2.85157	3.63226			0.000962791	-0.780693	0.344804	0.920711	0.0464874			30.9916	LUAD	GDSC2
Fulvestrant	1200	ESR	Hormone-related	cnaLUAD15	5	46	0.0632255	3.48818	3.54609			0.895536	-0.0579085	0.887061	0.918425	0.893741			55.4406	LUAD	GDSC2
Fulvestrant	1200	ESR	Hormone-related	cnaLUAD16	5	46	0.164281	3.40484	3.55515			0.759665	-0.150307	0.993077	0.907667	0.728679			54.748	LUAD	GDSC2
Fulvestrant	1200	ESR	Hormone-related	cnaLUAD17	4	47	0.111589	3.63457	3.5324			0.8086	0.102176	0.73999	0.925944	0.831243			54.7595	LUAD	GDSC2
Fulvestrant	1200	ESR	Hormone-related	cnaLUAD18	6	45	0.118494	3.63612	3.52765			0.720618	0.108467	0.630316	0.942332	0.786274			54.748	LUAD	GDSC2
Fulvestrant	1200	ESR	Hormone-related	cnaLUAD19	5	46	0.225069	3.35488	3.56058			0.550338	-0.205701	0.65813	0.933297	0.634801			54.5793	LUAD	GDSC2
Fulvestrant	1200	ESR	Hormone-related	cnaLUAD21	5	46	0.293357	3.29898	3.56666			0.616787	-0.267678	1.07708	0.896373	0.536186			54.5793	LUAD	GDSC2
Fulvestrant	1200	ESR	Hormone-related	cnaLUAD22	6	45	0.455568	3.90459	3.49186			0.274664	0.412732	0.784057	0.918803	0.299683			54.5793	LUAD	GDSC2
Fulvestrant	1200	ESR	Hormone-related	cnaLUAD23	4	47	0.273208	3.31041	3.55999			0.214254	-0.249579	0.26399	0.940417	0.602261			54.5793	LUAD	GDSC2
Fulvestrant	1200	ESR	Hormone-related	cnaLUAD25	3	48	0.499447	3.11286	3.56713			0.182336	-0.454277	0.411721	0.924819	0.405411			54.5793	LUAD	GDSC2
Fulvestrant	1200	ESR	Hormone-related	cnaLUAD27	13	38	0.15144	3.43728	3.57569			0.652924	-0.138416	0.958062	0.899252	0.639503			54.5793	LUAD	GDSC2
Fulvestrant	1200	ESR	Hormone-related	cnaLUAD28	8	43	0.215649	3.37438	3.5713			0.57997	-0.196921	0.889746	0.916999	0.577984			54.5793	LUAD	GDSC2
Fulvestrant	1200	ESR	Hormone-related	cnaLUAD29	6	45	0.361073	3.25059	3.57905			0.423737	-0.328464	0.881986	0.912784	0.410121			54.5793	LUAD	GDSC2
Fulvestrant	1200	ESR	Hormone-related	cnaLUAD30	6	45	0.642225	3.0325	3.60813			0.0591258	-0.575639	0.560472	0.926816	0.145889			54.5793	LUAD	GDSC2
Fulvestrant	1200	ESR	Hormone-related	cnaLUAD31	4	47	0.568753	3.06599	3.58079			0.401375	-0.514793	1.04263	0.895425	0.280179			54.5793	LUAD	GDSC2
Fulvestrant	1200	ESR	Hormone-related	cnaLUAD34	14	37	0.0220062	3.52579	3.54595			0.933037	-0.0201583	0.647978	0.995236	0.944373			55.5514	LUAD	GDSC2
Fulvestrant	1200	ESR	Hormone-related	cnaLUAD35	3	48	0.512673	3.97912	3.51299			0.424525	0.46613	0.806812	0.913317	0.393179			54.5793	LUAD	GDSC2
EPZ004777	1237	DOT1L	Chromatin histone methylation	ARID1A_mut	3	51	0.737049	6.38681	5.78311			0.334995	0.603702	0.832464	0.81854	0.220308			79.9239	LUAD	GDSC2
EPZ004777	1237	DOT1L	Chromatin histone methylation	EGFR_mut	6	48	0.153651	5.93002	5.80248			0.776254	0.127547	1.00976	0.808652	0.724144			80.7164	LUAD	GDSC2
EPZ004777	1237	DOT1L	Chromatin histone methylation	KRAS_mut	18	36	0.0299983	5.83327	5.80834			0.921031	0.0249294	0.895179	0.798009	0.917635			80.9678	LUAD	GDSC2
EPZ004777	1237	DOT1L	Chromatin histone methylation	NF1_mut	3	51	0.705694	6.36321	5.7845			0.465843	0.578713	1.11875	0.805814	0.240286			79.9239	LUAD	GDSC2
EPZ004777	1237	DOT1L	Chromatin histone methylation	SMARCA4_mut	12	42	0.166682	5.92413	5.78594			0.531859	0.138188	0.590572	0.882129	0.61275			79.9239	LUAD	GDSC2
EPZ004777	1237	DOT1L	Chromatin histone methylation	STK11_mut	8	46	0.641101	5.37451	5.89354			0.107956	-0.519032	0.758919	0.817195	0.100214			50.1068	LUAD	GDSC2
EPZ004777	1237	DOT1L	Chromatin histone methylation	SVEP1_mut	3	51	1.04211	5.02183	5.8634			0.240484	-0.841569	0.892069	0.803999	0.0853001			50.1068	LUAD	GDSC2
EPZ004777	1237	DOT1L	Chromatin histone methylation	TP53_mut	43	11	0.332106	5.76094	6.03443			0.256634	-0.273489	0.860811	0.643581	0.330207			79.9239	LUAD	GDSC2
EPZ004777	1237	DOT1L	Chromatin histone methylation	cnaLUAD1	33	21	0.202542	5.88178	5.71429			0.457689	0.167489	0.868802	0.755143	0.47135			79.9239	LUAD	GDSC2
EPZ004777	1237	DOT1L	Chromatin histone methylation	cnaLUAD2	5	49	0.10677	5.73617	5.82486			0.749182	-0.0886937	0.528087	0.851075	0.820987			80.7164	LUAD	GDSC2
EPZ004777	1237	DOT1L	Chromatin histone methylation	cnaLUAD3	10	44	0.0737571	5.86657	5.8053			0.854216	0.0612744	0.958825	0.801369	0.83407			80.7164	LUAD	GDSC2
EPZ004777	1237	DOT1L	Chromatin histone methylation	cnaLUAD5	4	50	0.402848	5.50841	5.84131			0.521819	-0.332894	0.904974	0.821293	0.441685			79.9239	LUAD	GDSC2
EPZ004777	1237	DOT1L	Chromatin histone methylation	cnaLUAD6	4	50	0.114661	5.72845	5.8237			0.792097	-0.0952515	0.631697	0.841382	0.826218			80.7164	LUAD	GDSC2
EPZ004777	1237	DOT1L	Chromatin histone methylation	cnaLUAD7	4	50	0.453982	6.16347	5.7889			0.544702	0.374571	1.0872	0.806267	0.386305			79.9239	LUAD	GDSC2
EPZ004777	1237	DOT1L	Chromatin histone methylation	cnaLUAD10	7	47	0.0928104	5.74954	5.82664			0.838072	-0.077097	0.91081	0.819667	0.819701			80.7164	LUAD	GDSC2
EPZ004777	1237	DOT1L	Chromatin histone methylation	cnaLUAD11	10	44	0.179868	5.93815	5.78903			0.600764	0.149113	0.78499	0.837936	0.609824			79.9239	LUAD	GDSC2
EPZ004777	1237	DOT1L	Chromatin histone methylation	cnaLUAD12	4	50	0.312067	6.05597	5.7975			0.613076	0.258468	0.901407	0.823555	0.550733			79.9239	LUAD	GDSC2
EPZ004777	1237	DOT1L	Chromatin histone methylation	cnaLUAD13	6	48	0.950562	5.14484	5.90062			0.0113641	-0.75578	0.502722	0.820079	0.0326343			33.1616	LUAD	GDSC2
EPZ004777	1237	DOT1L	Chromatin histone methylation	cnaLUAD14	6	48	0.859731	5.20429	5.89319			0.0224248	-0.688899	0.529679	0.824944	0.0523779			39.2834	LUAD	GDSC2
EPZ004777	1237	DOT1L	Chromatin histone methylation	cnaLUAD15	5	49	0.105739	5.73694	5.82478			0.830096	-0.0878379	0.825934	0.831105	0.822686			80.7164	LUAD	GDSC2
EPZ004777	1237	DOT1L	Chromatin histone methylation	cnaLUAD16	6	48	0.486293	6.17163	5.77227			0.456252	0.399351	1.19077	0.771551	0.266576			79.9239	LUAD	GDSC2
EPZ004777	1237	DOT1L	Chromatin histone methylation	cnaLUAD17	4	50	0.006565	5.8217	5.81624			0.991553	0.00545625	0.929555	0.824703	0.989968			82.4973	LUAD	GDSC2
EPZ004777	1237	DOT1L	Chromatin histone methylation	cnaLUAD18	6	48	0.23309	5.98837	5.79518			0.609502	0.193187	0.830649	0.828611	0.592668			79.9239	LUAD	GDSC2
EPZ004777	1237	DOT1L	Chromatin histone methylation	cnaLUAD19	5	49	1.02737	5.07524	5.8923			0.0407808	-0.817064	0.633304	0.807333	0.0331616			33.1616	LUAD	GDSC2
EPZ004777	1237	DOT1L	Chromatin histone methylation	cnaLUAD21	7	47	0.120254	5.90356	5.8037			0.740576	0.0998601	0.700953	0.845836	0.767782			80.7164	LUAD	GDSC2
EPZ004777	1237	DOT1L	Chromatin histone methylation	cnaLUAD22	7	47	0.329436	6.05345	5.78138			0.435089	0.272074	0.815602	0.82721	0.419838			79.9239	LUAD	GDSC2
EPZ004777	1237	DOT1L	Chromatin histone methylation	cnaLUAD23	4	50	0.270819	5.60878	5.83328			0.671406	-0.224495	0.940846	0.821605	0.604447			79.9239	LUAD	GDSC2
EPZ004777	1237	DOT1L	Chromatin histone methylation	cnaLUAD25	3	51	0.0787799	5.75482	5.82028			0.911793	-0.065464	0.893076	0.828392	0.895017			80.9678	LUAD	GDSC2
EPZ004777	1237	DOT1L	Chromatin histone methylation	cnaLUAD27	13	41	0.798649	5.34067	5.96757			0.0353798	-0.626901	0.897983	0.74772	0.0152575			33.1616	LUAD	GDSC2
EPZ004777	1237	DOT1L	Chromatin histone methylation	cnaLUAD28	9	45	0.31373	5.60089	5.8598			0.458387	-0.258914	0.94289	0.802041	0.394181			79.9239	LUAD	GDSC2
EPZ004777	1237	DOT1L	Chromatin histone methylation	cnaLUAD29	8	46	0.0178121	5.80404	5.81884			0.971323	-0.0148036	1.08189	0.784914	0.963091			82.4973	LUAD	GDSC2
EPZ004777	1237	DOT1L	Chromatin histone methylation	cnaLUAD30	7	47	0.401308	5.52905	5.85948			0.207418	-0.330429	0.562258	0.851558	0.32649			79.9239	LUAD	GDSC2
EPZ004777	1237	DOT1L	Chromatin histone methylation	cnaLUAD31	4	50	0.387741	6.11345	5.7929			0.639231	0.320545	1.22143	0.7962	0.458902			79.9239	LUAD	GDSC2
EPZ004777	1237	DOT1L	Chromatin histone methylation	cnaLUAD32	3	51	0.351415	5.54173	5.83282			0.682784	-0.291088	1.05769	0.81782	0.556735			79.9239	LUAD	GDSC2
EPZ004777	1237	DOT1L	Chromatin histone methylation	cnaLUAD34	17	37	0.0681423	5.85543	5.79883			0.801738	0.0566045	0.70372	0.881257	0.817012			80.7164	LUAD	GDSC2
EPZ004777	1237	DOT1L	Chromatin histone methylation	cnaLUAD35	4	50	0.0876689	5.7492	5.82204			0.851372	-0.0728428	0.686255	0.838931	0.866672			80.9678	LUAD	GDSC2
YK-4-279	1239	RNA helicase A	Other	ARID1A_mut	3	48	0.918982	4.82562	3.22087			0.0255782	1.60475	0.675324	1.77754	0.128975			36.8499	LUAD	GDSC2
YK-4-279	1239	RNA helicase A	Other	EGFR_mut	5	46	0.0950277	3.46847	3.29861			0.823551	0.169859	1.50799	1.81022	0.840906			53.6454	LUAD	GDSC2
YK-4-279	1239	RNA helicase A	Other	KRAS_mut	18	33	0.470963	2.78415	3.60497			0.142314	-0.82082	1.98438	1.59978	0.114416			36.8499	LUAD	GDSC2
YK-4-279	1239	RNA helicase A	Other	SMARCA4_mut	11	40	0.0330067	3.26898	3.32799			0.921323	-0.0590171	1.70629	1.8084	0.923162			55.9492	LUAD	GDSC2
YK-4-279	1239	RNA helicase A	Other	STK11_mut	8	43	0.845408	2.09906	3.54153			0.0632247	-1.44247	1.79665	1.6907	0.0328831			21.9221	LUAD	GDSC2
YK-4-279	1239	RNA helicase A	Other	SVEP1_mut	3	48	0.153572	3.57355	3.29912			0.793559	0.274432	1.5597	1.79603	0.797447			53.6454	LUAD	GDSC2
YK-4-279	1239	RNA helicase A	Other	TP53_mut	40	11	0.205558	3.23628	3.6025			0.535975	-0.366221	1.80848	1.67259	0.548777			52.2645	LUAD	GDSC2
YK-4-279	1239	RNA helicase A	Other	cnaLUAD1	31	20	0.054251	3.35329	3.25632			0.843685	0.0969766	1.92404	1.54773	0.850753			53.6454	LUAD	GDSC2
YK-4-279	1239	RNA helicase A	Other	cnaLUAD2	5	46	0.421299	3.98929	3.242			0.24118	0.747291	1.1473	1.81905	0.37533			42.5222	LUAD	GDSC2
YK-4-279	1239	RNA helicase A	Other	cnaLUAD3	9	42	0.0158766	3.33865	3.31025			0.969188	0.0283902	1.99734	1.74444	0.965699			56.8058	LUAD	GDSC2
YK-4-279	1239	RNA helicase A	Other	cnaLUAD5	4	47	0.134582	3.09363	3.33413			0.768017	-0.240497	1.42577	1.80804	0.797186			53.6454	LUAD	GDSC2
YK-4-279	1239	RNA helicase A	Other	cnaLUAD6	4	47	0.124332	3.52004	3.29784			0.750071	0.222202	1.19571	1.81907	0.812324			53.6454	LUAD	GDSC2
YK-4-279	1239	RNA helicase A	Other	cnaLUAD7	4	47	0.751897	4.52882	3.21198			0.300352	1.31684	2.09455	1.7266	0.15521			38.7286	LUAD	GDSC2
YK-4-279	1239	RNA helicase A	Other	cnaLUAD10	6	45	0.36588	3.88843	3.23884			0.486928	0.649588	2.05241	1.74115	0.403961			42.5222	LUAD	GDSC2
YK-4-279	1239	RNA helicase A	Other	cnaLUAD11	9	42	0.832604	4.48176	3.0653			0.0374168	1.41646	1.6355	1.71377	0.0278561			21.9221	LUAD	GDSC2
YK-4-279	1239	RNA helicase A	Other	cnaLUAD12	3	48	0.106792	3.49494	3.30404			0.85696	0.190904	1.58349	1.79579	0.858327			53.6454	LUAD	GDSC2
YK-4-279	1239	RNA helicase A	Other	cnaLUAD13	5	46	0.400556	2.67393	3.38498			0.40376	-0.711047	1.64437	1.78631	0.399111			42.5222	LUAD	GDSC2
YK-4-279	1239	RNA helicase A	Other	cnaLUAD14	6	45	0.529077	2.49282	3.42492			0.258189	-0.932109	1.72558	1.76583	0.229301			38.7286	LUAD	GDSC2
YK-4-279	1239	RNA helicase A	Other	cnaLUAD15	5	46	0.321513	3.83138	3.25917			0.517022	0.572217	1.73866	1.78337	0.497965			49.7965	LUAD	GDSC2
YK-4-279	1239	RNA helicase A	Other	cnaLUAD16	5	46	0.597945	4.2642	3.21212			0.31939	1.05208	2.03259	1.73314	0.210148			38.7286	LUAD	GDSC2
YK-4-279	1239	RNA helicase A	Other	cnaLUAD17	4	47	0.155146	3.57071	3.29353			0.732346	0.277182	1.4131	1.80827	0.767058			53.6454	LUAD	GDSC2
YK-4-279	1239	RNA helicase A	Other	cnaLUAD18	6	45	0.239021	3.69124	3.26513			0.50399	0.426105	1.33206	1.8269	0.584844			52.9499	LUAD	GDSC2
YK-4-279	1239	RNA helicase A	Other	cnaLUAD19	5	46	0.086059	3.17651	3.33035			0.855853	-0.153839	1.69894	1.79527	0.855742			53.6454	LUAD	GDSC2
YK-4-279	1239	RNA helicase A	Other	cnaLUAD21	5	46	0.439084	4.01726	3.23896			0.417005	0.778298	1.87269	1.76337	0.355675			42.5222	LUAD	GDSC2
YK-4-279	1239	RNA helicase A	Other	cnaLUAD22	6	45	0.204301	3.63689	3.27238			0.509847	0.364512	1.11433	1.84498	0.640387			53.3656	LUAD	GDSC2
YK-4-279	1239	RNA helicase A	Other	cnaLUAD23	4	47	0.632542	2.28821	3.40267			0.189502	-1.11447	1.31296	1.78725	0.230393			38.7286	LUAD	GDSC2
YK-4-279	1239	RNA helicase A	Other	cnaLUAD25	3	48	0.719644	4.50876	3.24067			0.199271	1.26809	1.20076	1.78208	0.232372			38.7286	LUAD	GDSC2
YK-4-279	1239	RNA helicase A	Other	cnaLUAD27	13	38	0.500777	2.66398	3.53807			0.159107	-0.87409	1.9092	1.68896	0.125537			36.8499	LUAD	GDSC2
YK-4-279	1239	RNA helicase A	Other	cnaLUAD28	8	43	0.338701	2.80859	3.40953			0.277922	-0.600941	1.27391	1.84449	0.383342			42.5222	LUAD	GDSC2
YK-4-279	1239	RNA helicase A	Other	cnaLUAD29	6	45	0.223791	2.96311	3.36222			0.64681	-0.399106	1.92556	1.76651	0.608924			52.9499	LUAD	GDSC2
YK-4-279	1239	RNA helicase A	Other	cnaLUAD30	6	45	0.690769	2.2524	3.45698			0.0650769	-1.20458	1.22176	1.79356	0.118405			36.8499	LUAD	GDSC2
YK-4-279	1239	RNA helicase A	Other	cnaLUAD31	4	47	0.593287	4.28028	3.23314			0.200897	1.04715	1.27199	1.79244	0.260203			40.0313	LUAD	GDSC2
YK-4-279	1239	RNA helicase A	Other	cnaLUAD34	14	37	0.294439	3.69386	3.17201			0.377013	0.52185	1.88575	1.72958	0.352656			42.5222	LUAD	GDSC2
YK-4-279	1239	RNA helicase A	Other	cnaLUAD35	3	48	1.56307	5.77828	3.16133			0.0240655	2.61695	0.94619	1.69831	0.011481			21.9221	LUAD	GDSC2
Daporinad	1248	NAMPT	Metabolism	KRAS_mut	8	18	0.00450747	-2.50138	-2.51061			0.992549	0.00923015	2.43218	1.86658	0.991624			99.1624	LUAD	GDSC2
Daporinad	1248	NAMPT	Metabolism	SMARCA4_mut	4	22	1.03881	-4.18464	-2.20288			0.097436	-1.98176	1.71271	1.93398	0.0680031			27.2012	LUAD	GDSC2
Daporinad	1248	NAMPT	Metabolism	STK11_mut	4	22	0.112044	-2.3138	-2.54304			0.846157	0.229236	2.04272	2.0464	0.838427			93.1585	LUAD	GDSC2
Daporinad	1248	NAMPT	Metabolism	TP53_mut	22	4	0.331924	-2.61153	-1.93706			0.618997	-0.674479	1.98252	2.34952	0.54717			86.8319	LUAD	GDSC2
Daporinad	1248	NAMPT	Metabolism	cnaLUAD1	16	10	1.15851	-1.72076	-3.76698			0.00360032	2.04623	2.03141	1.20061	0.00835674			16.7135	LUAD	GDSC2
Daporinad	1248	NAMPT	Metabolism	cnaLUAD2	4	22	0.155822	-2.23824	-2.55677			0.750594	0.318539	1.67133	2.09211	0.776825			91.3912	LUAD	GDSC2
Daporinad	1248	NAMPT	Metabolism	cnaLUAD3	6	20	0.341464	-1.97583	-2.66735			0.513976	0.691524	2.22568	1.96902	0.470309			86.8319	LUAD	GDSC2
Daporinad	1248	NAMPT	Metabolism	cnaLUAD5	3	23	0.275998	-2.0099	-2.57271			0.341717	0.562811	0.611145	2.12187	0.65702			86.8319	LUAD	GDSC2
Daporinad	1248	NAMPT	Metabolism	cnaLUAD10	3	23	0.329847	-1.91382	-2.58524			0.505739	0.671417	1.37083	2.08549	0.595979			86.8319	LUAD	GDSC2
Daporinad	1248	NAMPT	Metabolism	cnaLUAD13	4	22	0.588663	-1.51183	-2.68885			0.36863	1.17702	2.16466	1.97475	0.289577			74.9537	LUAD	GDSC2
Daporinad	1248	NAMPT	Metabolism	cnaLUAD14	5	21	0.527338	-3.36024	-2.3048			0.366553	-1.05545	2.20506	1.9582	0.299815			74.9537	LUAD	GDSC2
Daporinad	1248	NAMPT	Metabolism	cnaLUAD15	3	23	1.22004	-0.459824	-2.77489			0.21195	2.31507	2.26413	1.86063	0.0583907			27.2012	LUAD	GDSC2
Daporinad	1248	NAMPT	Metabolism	cnaLUAD16	3	23	0.243885	-2.06742	-2.5652			0.699864	0.497781	1.86597	2.05623	0.694655			86.8319	LUAD	GDSC2
Daporinad	1248	NAMPT	Metabolism	cnaLUAD18	3	23	0.47008	-1.66645	-2.61751			0.680671	0.951058	3.42844	1.84305	0.451267			86.8319	LUAD	GDSC2
Daporinad	1248	NAMPT	Metabolism	cnaLUAD19	4	22	0.602091	-1.4902	-2.69278			0.378717	1.20258	2.27288	1.9548	0.278976			74.9537	LUAD	GDSC2
Daporinad	1248	NAMPT	Metabolism	cnaLUAD23	4	22	0.38516	-1.84727	-2.62786			0.418184	0.78059	1.53906	2.08704	0.485404			86.8319	LUAD	GDSC2
Daporinad	1248	NAMPT	Metabolism	cnaLUAD27	7	19	0.0144517	-2.48614	-2.51574			0.974817	0.0295928	2.0832	2.03574	0.974196			99.1624	LUAD	GDSC2
Daporinad	1248	NAMPT	Metabolism	cnaLUAD28	4	22	1.17665	-4.37263	-2.1687			0.0182338	-2.20392	1.15084	1.95455	0.0405754			27.2012	LUAD	GDSC2
Daporinad	1248	NAMPT	Metabolism	cnaLUAD29	5	21	1.06174	-4.11777	-2.12444			0.0140976	-1.99333	1.16432	1.9896	0.0432923			27.2012	LUAD	GDSC2
Daporinad	1248	NAMPT	Metabolism	cnaLUAD34	10	16	0.179324	-2.73282	-2.36711			0.668696	-0.365707	2.15617	1.96594	0.660415			86.8319	LUAD	GDSC2
BMS-345541	1249	IKK-1	IKK-2	Other	ARID1A_mut	3	44	1.32562	5.65324	4.02583			0.0109554	1.6274	0.519798	1.25087	0.0313872			31.3872	LUAD	GDSC2
BMS-345541	1249	IKK-1	IKK-2	Other	EGFR_mut	5	42	0.0497847	4.18724	4.12286			0.9116	0.0643749	1.15144	1.30606	0.916658			86.7754	LUAD	GDSC2
BMS-345541	1249	IKK-1	IKK-2	Other	KRAS_mut	15	32	0.30056	3.86774	4.25251			0.406006	-0.384768	1.5816	1.1177	0.34193			72.0197	LUAD	GDSC2
BMS-345541	1249	IKK-1	IKK-2	Other	SMARCA4_mut	11	36	0.109219	4.02164	4.16273			0.693121	-0.141088	0.888088	1.38569	0.752688			80.6451	LUAD	GDSC2
BMS-345541	1249	IKK-1	IKK-2	Other	STK11_mut	8	39	0.41642	3.68846	4.22022			0.352245	-0.531766	1.42849	1.24708	0.289036			72.0197	LUAD	GDSC2
BMS-345541	1249	IKK-1	IKK-2	Other	TP53_mut	37	10	0.118263	4.16221	4.00946			0.722194	0.152754	1.32611	1.14346	0.741566			80.6451	LUAD	GDSC2
BMS-345541	1249	IKK-1	IKK-2	Other	cnaLUAD1	28	19	0.31098	4.29035	3.89298			0.252905	0.397363	1.49945	0.842179	0.301029			72.0197	LUAD	GDSC2
BMS-345541	1249	IKK-1	IKK-2	Other	cnaLUAD2	4	43	0.723159	4.96769	4.05176			0.141413	0.915933	0.931027	1.2872	0.173366			72.0197	LUAD	GDSC2
BMS-345541	1249	IKK-1	IKK-2	Other	cnaLUAD3	8	39	0.0364453	4.16882	4.12169			0.930743	0.0471273	1.37773	1.2769	0.925605			86.7754	LUAD	GDSC2
BMS-345541	1249	IKK-1	IKK-2	Other	cnaLUAD5	4	43	0.122664	3.98467	4.1432			0.785932	-0.158535	1.01591	1.30996	0.81554			84.3662	LUAD	GDSC2
BMS-345541	1249	IKK-1	IKK-2	Other	cnaLUAD6	3	44	0.211675	4.38562	4.11226			0.761782	0.273362	1.34406	1.28892	0.724442			80.6451	LUAD	GDSC2
BMS-345541	1249	IKK-1	IKK-2	Other	cnaLUAD7	3	44	0.899048	5.19171	4.0573			0.503661	1.13441	2.42565	1.18004	0.138881			72.0197	LUAD	GDSC2
BMS-345541	1249	IKK-1	IKK-2	Other	cnaLUAD10	5	42	0.072993	4.04538	4.13975			0.864408	-0.0943715	1.08904	1.31107	0.87807			86.7754	LUAD	GDSC2
BMS-345541	1249	IKK-1	IKK-2	Other	cnaLUAD11	7	40	0.188105	4.33626	4.09356			0.5621	0.242695	0.916972	1.33842	0.648354			79.9374	LUAD	GDSC2
BMS-345541	1249	IKK-1	IKK-2	Other	cnaLUAD12	3	44	0.585254	4.83081	4.08191			0.468325	0.748903	1.45369	1.27094	0.331933			72.0197	LUAD	GDSC2
BMS-345541	1249	IKK-1	IKK-2	Other	cnaLUAD14	6	41	0.467786	3.60858	4.20597			0.189813	-0.597398	0.895479	1.31702	0.290235			72.0197	LUAD	GDSC2
BMS-345541	1249	IKK-1	IKK-2	Other	cnaLUAD15	3	44	0.27121	4.45731	4.10737			0.561128	0.349933	0.851981	1.30708	0.651647			79.9374	LUAD	GDSC2
BMS-345541	1249	IKK-1	IKK-2	Other	cnaLUAD16	5	42	0.784285	5.0096	4.02496			0.0442783	0.984635	0.780286	1.29249	0.104312			72.0197	LUAD	GDSC2
BMS-345541	1249	IKK-1	IKK-2	Other	cnaLUAD17	3	44	0.325418	4.52239	4.10294			0.67779	0.419456	1.49297	1.27869	0.588202			79.9374	LUAD	GDSC2
BMS-345541	1249	IKK-1	IKK-2	Other	cnaLUAD18	5	42	0.341728	4.52236	4.08297			0.396805	0.439391	0.975427	1.31215	0.473823			78.8763	LUAD	GDSC2
BMS-345541	1249	IKK-1	IKK-2	Other	cnaLUAD19	4	43	0.293723	3.7834	4.16193			0.607711	-0.378524	1.28968	1.28864	0.576978			79.9374	LUAD	GDSC2
BMS-345541	1249	IKK-1	IKK-2	Other	cnaLUAD21	5	42	1.15349	5.38255	3.98056			0.0485712	1.40199	1.1439	1.22218	0.0187708			28.1563	LUAD	GDSC2
BMS-345541	1249	IKK-1	IKK-2	Other	cnaLUAD22	6	41	0.41223	4.59023	4.06232			0.308384	0.527915	1.07131	1.30444	0.350665			72.0197	LUAD	GDSC2
BMS-345541	1249	IKK-1	IKK-2	Other	cnaLUAD23	4	43	0.399347	3.66025	4.17338			0.503306	-0.513128	1.32337	1.28213	0.448884			78.8763	LUAD	GDSC2
BMS-345541	1249	IKK-1	IKK-2	Other	cnaLUAD25	3	44	0.259151	4.4428	4.10836			0.432845	0.334441	0.563548	1.31459	0.666145			79.9374	LUAD	GDSC2
BMS-345541	1249	IKK-1	IKK-2	Other	cnaLUAD27	10	37	0.499404	3.63202	4.26422			0.173133	-0.632197	1.2289	1.27499	0.16801			72.0197	LUAD	GDSC2
BMS-345541	1249	IKK-1	IKK-2	Other	cnaLUAD28	8	39	0.244438	3.86855	4.18328			0.485475	-0.314729	1.08128	1.32206	0.532016			79.8024	LUAD	GDSC2
BMS-345541	1249	IKK-1	IKK-2	Other	cnaLUAD29	7	40	0.400771	4.56619	4.05333			0.36066	0.512864	1.29549	1.27724	0.333206			72.0197	LUAD	GDSC2
BMS-345541	1249	IKK-1	IKK-2	Other	cnaLUAD30	7	40	0.360104	3.73673	4.19848			0.251182	-0.461749	0.845209	1.33688	0.384105			72.0197	LUAD	GDSC2
BMS-345541	1249	IKK-1	IKK-2	Other	cnaLUAD31	3	44	0.534175	4.77074	4.086			0.352842	0.684739	0.986749	1.29395	0.375442			72.0197	LUAD	GDSC2
BMS-345541	1249	IKK-1	IKK-2	Other	cnaLUAD32	3	44	0.00116865	4.1283	4.12981			0.998066	-0.00151133	0.921092	1.30796	0.998446			90.7678	LUAD	GDSC2
BMS-345541	1249	IKK-1	IKK-2	Other	cnaLUAD34	15	32	0.213002	4.3163	4.04225			0.443551	0.274052	0.977228	1.40417	0.49955			78.8763	LUAD	GDSC2
BMS-345541	1249	IKK-1	IKK-2	Other	cnaLUAD35	3	44	1.60855	5.93671	4.00651			0.0728962	1.9302	1.03779	1.20697	0.00984356			28.1563	LUAD	GDSC2
AZ960	1250	JAK2	JAK3	Other	kinases	ARID1A_mut	3	44	0.186277	2.87279	2.56264			0.656146	0.310149	0.991816	1.68979	0.75635			27.0125	LUAD	GDSC2
AZ960	1250	JAK2	JAK3	Other	kinases	EGFR_mut	5	42	0.436132	3.226	2.50583			0.303385	0.720172	1.30099	1.68154	0.361503			24.1002	LUAD	GDSC2
AZ960	1250	JAK2	JAK3	Other	kinases	KRAS_mut	15	32	0.572805	1.95533	2.8764			0.0621616	-0.92107	1.44416	1.67675	0.0737969			14.7594	LUAD	GDSC2
AZ960	1250	JAK2	JAK3	Other	kinases	SMARCA4_mut	11	36	0.118403	2.43147	2.62857			0.719488	-0.197095	1.52533	1.70231	0.732683			27.0125	LUAD	GDSC2
AZ960	1250	JAK2	JAK3	Other	kinases	STK11_mut	8	39	0.556196	1.83015	2.73676			0.120294	-0.906608	1.33218	1.67913	0.158759			18.2245	LUAD	GDSC2
AZ960	1250	JAK2	JAK3	Other	kinases	TP53_mut	37	10	0.0489141	2.59978	2.51827			0.871799	0.0815127	1.74842	1.28738	0.891452			27.8953	LUAD	GDSC2
AZ960	1250	JAK2	JAK3	Other	kinases	cnaLUAD1	28	19	0.0821276	2.63773	2.50096			0.768319	0.136774	1.87468	1.28922	0.783575			27.0198	LUAD	GDSC2
AZ960	1250	JAK2	JAK3	Other	kinases	cnaLUAD2	4	43	0.525427	3.37484	2.50873			0.22973	0.866109	1.12993	1.67931	0.320203			24.1002	LUAD	GDSC2
AZ960	1250	JAK2	JAK3	Other	kinases	cnaLUAD3	8	39	0.00575276	2.5904	2.58081			0.989547	0.00958863	1.87595	1.62532	0.98824			29.9467	LUAD	GDSC2
AZ960	1250	JAK2	JAK3	Other	kinases	cnaLUAD5	4	43	0.254394	2.96936	2.54645			0.630909	0.422911	1.5356	1.67111	0.628864			26.3689	LUAD	GDSC2
AZ960	1250	JAK2	JAK3	Other	kinases	cnaLUAD6	3	44	0.566584	3.45781	2.52276			0.360279	0.935057	1.37447	1.66206	0.34743			24.1002	LUAD	GDSC2
AZ960	1250	JAK2	JAK3	Other	kinases	cnaLUAD7	3	44	1.30783	4.52227	2.45018			0.169381	2.07209	1.74099	1.57671	0.0336139			11.2046	LUAD	GDSC2
AZ960	1250	JAK2	JAK3	Other	kinases	cnaLUAD10	5	42	0.0787015	2.46525	2.59639			0.808247	-0.131139	1.00262	1.71735	0.86862			27.8953	LUAD	GDSC2
AZ960	1250	JAK2	JAK3	Other	kinases	cnaLUAD11	7	40	0.287172	2.9876	2.51154			0.469824	0.476064	1.51261	1.67899	0.486958			26.3689	LUAD	GDSC2
AZ960	1250	JAK2	JAK3	Other	kinases	cnaLUAD12	3	44	0.456444	1.87479	2.63069			0.278846	-0.7559	0.895557	1.68309	0.448302			26.3689	LUAD	GDSC2
AZ960	1250	JAK2	JAK3	Other	kinases	cnaLUAD14	6	41	0.517318	1.8417	2.69084			0.314836	-0.849147	1.79959	1.62059	0.242817			22.8585	LUAD	GDSC2
AZ960	1250	JAK2	JAK3	Other	kinases	cnaLUAD15	3	44	0.571257	3.46489	2.52227			0.228087	0.942617	0.976144	1.67483	0.343507			24.1002	LUAD	GDSC2
AZ960	1250	JAK2	JAK3	Other	kinases	cnaLUAD16	5	42	1.4827	4.58328	2.34425			0.0158937	2.23903	1.33746	1.52591	0.00303174			3.03174	LUAD	GDSC2
AZ960	1250	JAK2	JAK3	Other	kinases	cnaLUAD17	3	44	0.281002	2.14504	2.61226			0.223906	-0.467222	0.42643	1.69844	0.639972			26.3689	LUAD	GDSC2
AZ960	1250	JAK2	JAK3	Other	kinases	cnaLUAD18	5	42	0.299597	3.02671	2.52955			0.41293	0.497155	1.12605	1.70253	0.529754			26.3689	LUAD	GDSC2
AZ960	1250	JAK2	JAK3	Other	kinases	cnaLUAD19	4	43	0.186991	2.86719	2.55595			0.788868	0.311233	2.08814	1.62995	0.72223			27.0125	LUAD	GDSC2
AZ960	1250	JAK2	JAK3	Other	kinases	cnaLUAD21	5	42	1.32014	4.39794	2.36631			0.0947538	2.03163	2.09	1.4742	0.00769246			3.84623	LUAD	GDSC2
AZ960	1250	JAK2	JAK3	Other	kinases	cnaLUAD22	6	41	0.0593221	2.66868	2.56982			0.857485	0.0988573	1.13198	1.72163	0.89265			27.8953	LUAD	GDSC2
AZ960	1250	JAK2	JAK3	Other	kinases	cnaLUAD23	4	43	0.271682	2.16938	2.62086			0.662462	-0.451484	1.82903	1.64922	0.605801			26.3689	LUAD	GDSC2
AZ960	1250	JAK2	JAK3	Other	kinases	cnaLUAD25	3	44	0.958103	4.0364	2.48331			0.169154	1.55309	1.32229	1.63357	0.115347			18.2245	LUAD	GDSC2
AZ960	1250	JAK2	JAK3	Other	kinases	cnaLUAD27	10	37	0.238345	2.27124	2.66655			0.512828	-0.395312	1.65061	1.66055	0.507077			26.3689	LUAD	GDSC2
AZ960	1250	JAK2	JAK3	Other	kinases	cnaLUAD28	8	39	0.259885	2.22478	2.65581			0.410666	-0.431032	1.2044	1.72925	0.50654			26.3689	LUAD	GDSC2
AZ960	1250	JAK2	JAK3	Other	kinases	cnaLUAD29	7	40	0.181878	2.83988	2.53739			0.710404	0.302491	1.96195	1.61228	0.659224			26.3689	LUAD	GDSC2
AZ960	1250	JAK2	JAK3	Other	kinases	cnaLUAD30	7	40	0.579635	1.7779	2.72324			0.0986728	-0.945335	1.18989	1.68857	0.16402			18.2245	LUAD	GDSC2
AZ960	1250	JAK2	JAK3	Other	kinases	cnaLUAD31	3	44	0.873537	3.91417	2.49164			0.171236	1.42253	1.22521	1.64482	0.150165			18.2245	LUAD	GDSC2
AZ960	1250	JAK2	JAK3	Other	kinases	cnaLUAD32	3	44	0.693254	3.64833	2.50977			0.13723	1.13856	0.885422	1.66922	0.251443			22.8585	LUAD	GDSC2
AZ960	1250	JAK2	JAK3	Other	kinases	cnaLUAD34	15	32	0.159161	2.76255	2.49802			0.618626	0.264529	1.69261	1.64802	0.613491			26.3689	LUAD	GDSC2
AZ960	1250	JAK2	JAK3	Other	kinases	cnaLUAD35	3	44	1.15199	4.3099	2.46466			0.313642	1.84524	2.40115	1.55463	0.0598503			14.7594	LUAD	GDSC2
Talazoparib	1259	PARP1	PARP2	Genome integrity	ARID1A_mut	3	48	0.753662	4.94748	3.65259			0.317671	1.29489	1.7062	1.71863	0.211355			86.6769	LUAD	GDSC2
Talazoparib	1259	PARP1	PARP2	Genome integrity	EGFR_mut	5	46	0.405699	4.36289	3.65983			0.140944	0.703052	0.781394	1.79325	0.39313			86.6769	LUAD	GDSC2
Talazoparib	1259	PARP1	PARP2	Genome integrity	KRAS_mut	18	33	0.120274	3.59311	3.80275			0.67104	-0.209641	1.58433	1.82172	0.68325			86.6769	LUAD	GDSC2
Talazoparib	1259	PARP1	PARP2	Genome integrity	SMARCA4_mut	11	40	0.0576214	3.80765	3.70707			0.867006	0.100579	1.73262	1.7488	0.866298			86.6769	LUAD	GDSC2
Talazoparib	1259	PARP1	PARP2	Genome integrity	STK11_mut	8	43	0.190294	3.44932	3.78075			0.540253	-0.331432	1.26986	1.80839	0.623359			86.6769	LUAD	GDSC2
Talazoparib	1259	PARP1	PARP2	Genome integrity	SVEP1_mut	3	48	0.0405429	3.66214	3.73293			0.891619	-0.0707854	0.715529	1.77658	0.945963			87.0614	LUAD	GDSC2
Talazoparib	1259	PARP1	PARP2	Genome integrity	TP53_mut	40	11	0.125158	3.68169	3.89992			0.678634	-0.218227	1.81448	1.43415	0.71474			86.6769	LUAD	GDSC2
Talazoparib	1259	PARP1	PARP2	Genome integrity	cnaLUAD1	31	20	0.0581958	3.68893	3.7905			0.843673	-0.101568	1.67579	1.8497	0.840046			86.6769	LUAD	GDSC2
Talazoparib	1259	PARP1	PARP2	Genome integrity	cnaLUAD2	5	46	0.544756	4.57518	3.63676			0.0308045	0.938425	0.635143	1.78758	0.252938			86.6769	LUAD	GDSC2
Talazoparib	1259	PARP1	PARP2	Genome integrity	cnaLUAD3	9	42	0.177418	3.98327	3.67423			0.501704	0.30904	1.0519	1.84669	0.631238			86.6769	LUAD	GDSC2
Talazoparib	1259	PARP1	PARP2	Genome integrity	cnaLUAD5	4	47	0.342101	3.1807	3.7754			0.540539	-0.594702	1.68565	1.74177	0.514368			86.6769	LUAD	GDSC2
Talazoparib	1259	PARP1	PARP2	Genome integrity	cnaLUAD6	4	47	0.0853256	3.86602	3.71708			0.832398	0.148939	1.21702	1.77455	0.870545			86.6769	LUAD	GDSC2
Talazoparib	1259	PARP1	PARP2	Genome integrity	cnaLUAD7	4	47	0.740322	4.89617	3.62941			0.333779	1.26676	2.1884	1.67525	0.161536			86.6769	LUAD	GDSC2
Talazoparib	1259	PARP1	PARP2	Genome integrity	cnaLUAD10	6	45	0.39225	4.3281	3.64885			0.206157	0.679253	1.03771	1.79364	0.371193			86.6769	LUAD	GDSC2
Talazoparib	1259	PARP1	PARP2	Genome integrity	cnaLUAD11	9	42	0.465569	4.38749	3.58761			0.0923949	0.799884	1.06362	1.81852	0.210971			86.6769	LUAD	GDSC2
Talazoparib	1259	PARP1	PARP2	Genome integrity	cnaLUAD12	3	48	0.523347	2.87545	3.78209			0.111527	-0.906647	0.647772	1.76382	0.383477			86.6769	LUAD	GDSC2
Talazoparib	1259	PARP1	PARP2	Genome integrity	cnaLUAD13	5	46	0.121974	3.5368	3.74963			0.720877	-0.212823	1.1299	1.78929	0.796699			86.6769	LUAD	GDSC2
Talazoparib	1259	PARP1	PARP2	Genome integrity	cnaLUAD14	6	45	0.0572938	3.64051	3.74053			0.895385	-0.100018	1.67415	1.75366	0.895661			86.6769	LUAD	GDSC2
Talazoparib	1259	PARP1	PARP2	Genome integrity	cnaLUAD15	5	46	0.0955668	3.57832	3.74511			0.720283	-0.166791	0.815896	1.80488	0.840016			86.6769	LUAD	GDSC2
Talazoparib	1259	PARP1	PARP2	Genome integrity	cnaLUAD16	5	46	0.626374	4.69786	3.62343			0.0821816	1.07443	1.02905	1.76345	0.189615			86.6769	LUAD	GDSC2
Talazoparib	1259	PARP1	PARP2	Genome integrity	cnaLUAD17	4	47	0.591344	2.78952	3.8087			0.0441335	-1.01918	0.667303	1.77063	0.261747			86.6769	LUAD	GDSC2
Talazoparib	1259	PARP1	PARP2	Genome integrity	cnaLUAD18	6	45	0.084848	3.5981	3.74618			0.793428	-0.148089	1.17087	1.79905	0.846023			86.6769	LUAD	GDSC2
Talazoparib	1259	PARP1	PARP2	Genome integrity	cnaLUAD19	5	46	0.0831654	3.85969	3.71453			0.824219	0.145162	1.26815	1.78171	0.860541			86.6769	LUAD	GDSC2
Talazoparib	1259	PARP1	PARP2	Genome integrity	cnaLUAD21	5	46	0.00789203	3.71633	3.73011			0.979764	-0.0137796	1.01243	1.79678	0.986696			87.0614	LUAD	GDSC2
Talazoparib	1259	PARP1	PARP2	Genome integrity	cnaLUAD22	6	45	0.0166652	3.70309	3.73218			0.967994	-0.0290973	1.58629	1.76322	0.969569			87.0614	LUAD	GDSC2
Talazoparib	1259	PARP1	PARP2	Genome integrity	cnaLUAD23	4	47	0.378647	4.33477	3.67719			0.159657	0.657587	0.664433	1.78436	0.470692			86.6769	LUAD	GDSC2
Talazoparib	1259	PARP1	PARP2	Genome integrity	cnaLUAD25	3	48	0.87025	2.32889	3.81625			0.538998	-1.48737	3.50031	1.58872	0.15004			86.6769	LUAD	GDSC2
Talazoparib	1259	PARP1	PARP2	Genome integrity	cnaLUAD27	13	38	0.0532408	3.65952	3.75245			0.866159	-0.0929334	1.67039	1.76921	0.869075			86.6769	LUAD	GDSC2
Talazoparib	1259	PARP1	PARP2	Genome integrity	cnaLUAD28	8	43	0.156554	3.95884	3.68596			0.729433	0.272886	2.03559	1.68941	0.686078			86.6769	LUAD	GDSC2
Talazoparib	1259	PARP1	PARP2	Genome integrity	cnaLUAD29	6	45	0.349961	4.26438	3.65735			0.355426	0.607035	1.36369	1.77182	0.424581			86.6769	LUAD	GDSC2
Talazoparib	1259	PARP1	PARP2	Genome integrity	cnaLUAD30	6	45	0.622374	2.78939	3.85401			0.115999	-1.06463	1.32297	1.74921	0.158488			86.6769	LUAD	GDSC2
Talazoparib	1259	PARP1	PARP2	Genome integrity	cnaLUAD31	4	47	0.731629	4.883	3.63053			0.000141142	1.25247	0.275056	1.76543	0.166417			86.6769	LUAD	GDSC2
Talazoparib	1259	PARP1	PARP2	Genome integrity	cnaLUAD34	14	37	0.262542	4.05898	3.60382			0.377217	0.455163	1.54138	1.79807	0.406814			86.6769	LUAD	GDSC2
Talazoparib	1259	PARP1	PARP2	Genome integrity	cnaLUAD35	3	48	0.162322	3.9953	3.7121			0.606206	0.283202	0.749322	1.77471	0.786188			86.6769	LUAD	GDSC2
XAV939	1268	TNKS1	TNKS2	WNT signaling	ARID1A_mut	3	44	0.0339835	4.47715	4.4376			0.92791	0.0395528	0.626562	1.18295	0.954836			89.5644	LUAD	GDSC2
XAV939	1268	TNKS1	TNKS2	WNT signaling	EGFR_mut	5	42	0.0122397	4.42739	4.44164			0.974883	-0.014246	0.879062	1.18806	0.979474			89.5644	LUAD	GDSC2
XAV939	1268	TNKS1	TNKS2	WNT signaling	KRAS_mut	15	32	0.206236	4.27747	4.51637			0.578255	-0.238892	1.49664	0.967548	0.513206			82.1957	LUAD	GDSC2
XAV939	1268	TNKS1	TNKS2	WNT signaling	SMARCA4_mut	11	36	0.12782	4.5539	4.40536			0.721986	0.148546	1.20273	1.15029	0.712363			82.1957	LUAD	GDSC2
XAV939	1268	TNKS1	TNKS2	WNT signaling	STK11_mut	8	39	0.515568	3.95167	4.54032			0.234802	-0.588652	1.21047	1.12864	0.190759			82.1957	LUAD	GDSC2
XAV939	1268	TNKS1	TNKS2	WNT signaling	TP53_mut	37	10	0.184047	4.48557	4.27198			0.595343	0.213585	1.17886	1.08389	0.608108			82.1957	LUAD	GDSC2
XAV939	1268	TNKS1	TNKS2	WNT signaling	cnaLUAD1	28	19	0.133399	4.3775	4.53242			0.649218	-0.15492	1.20842	1.08688	0.655724			82.1957	LUAD	GDSC2
XAV939	1268	TNKS1	TNKS2	WNT signaling	cnaLUAD2	4	43	0.576503	5.04589	4.38377			0.236284	0.662118	0.884109	1.1651	0.275955			82.1957	LUAD	GDSC2
XAV939	1268	TNKS1	TNKS2	WNT signaling	cnaLUAD3	8	39	0.388323	4.81107	4.36403			0.13758	0.447034	0.602444	1.22577	0.322413			82.1957	LUAD	GDSC2
XAV939	1268	TNKS1	TNKS2	WNT signaling	cnaLUAD5	4	43	0.342399	4.80301	4.40637			0.570452	0.396641	1.22041	1.15386	0.515795			82.1957	LUAD	GDSC2
XAV939	1268	TNKS1	TNKS2	WNT signaling	cnaLUAD6	3	44	0.266747	4.73014	4.42035			0.704315	0.309786	1.20827	1.15912	0.656998			82.1957	LUAD	GDSC2
XAV939	1268	TNKS1	TNKS2	WNT signaling	cnaLUAD7	3	44	0.747679	5.24097	4.38552			0.552778	0.855447	2.08969	1.0802	0.216675			82.1957	LUAD	GDSC2
XAV939	1268	TNKS1	TNKS2	WNT signaling	cnaLUAD10	5	42	0.223321	4.20842	4.46771			0.556253	-0.259288	0.836762	1.18796	0.63917			82.1957	LUAD	GDSC2
XAV939	1268	TNKS1	TNKS2	WNT signaling	cnaLUAD11	7	40	0.211288	4.6488	4.4036			0.670906	0.2452	1.38996	1.12104	0.608582			82.1957	LUAD	GDSC2
XAV939	1268	TNKS1	TNKS2	WNT signaling	cnaLUAD12	3	44	0.133092	4.29518	4.45001			0.816078	-0.154824	0.988452	1.17078	0.82451			89.0481	LUAD	GDSC2
XAV939	1268	TNKS1	TNKS2	WNT signaling	cnaLUAD14	6	41	0.428274	4.00985	4.50309			0.354176	-0.493245	1.12967	1.15443	0.33242			82.1957	LUAD	GDSC2
XAV939	1268	TNKS1	TNKS2	WNT signaling	cnaLUAD15	3	44	0.662594	5.15241	4.39156			0.22409	0.760856	0.777612	1.16267	0.272719			82.1957	LUAD	GDSC2
XAV939	1268	TNKS1	TNKS2	WNT signaling	cnaLUAD16	5	42	0.739036	5.18877	4.351			0.222375	0.837766	1.27822	1.11848	0.125256			82.1957	LUAD	GDSC2
XAV939	1268	TNKS1	TNKS2	WNT signaling	cnaLUAD17	3	44	0.449401	4.92675	4.40694			0.0693487	0.519803	0.299618	1.18149	0.455292			82.1957	LUAD	GDSC2
XAV939	1268	TNKS1	TNKS2	WNT signaling	cnaLUAD18	5	42	0.270908	4.15937	4.47355			0.611188	-0.314174	1.23174	1.15244	0.569738			82.1957	LUAD	GDSC2
XAV939	1268	TNKS1	TNKS2	WNT signaling	cnaLUAD19	4	43	0.0723876	4.51719	4.43295			0.91847	0.0842358	1.48729	1.13704	0.890481			89.0481	LUAD	GDSC2
XAV939	1268	TNKS1	TNKS2	WNT signaling	cnaLUAD21	5	42	0.409601	4.86265	4.38982			0.222538	0.472823	0.679054	1.1906	0.391188			82.1957	LUAD	GDSC2
XAV939	1268	TNKS1	TNKS2	WNT signaling	cnaLUAD22	6	41	0.0799031	4.35903	4.45199			0.792284	-0.0929667	0.70358	1.20874	0.855774			89.0481	LUAD	GDSC2
XAV939	1268	TNKS1	TNKS2	WNT signaling	cnaLUAD23	4	43	0.00974536	4.42975	4.44109			0.979918	-0.0113428	0.771634	1.18699	0.985208			89.5644	LUAD	GDSC2
XAV939	1268	TNKS1	TNKS2	WNT signaling	cnaLUAD25	3	44	0.225814	4.68579	4.42337			0.63547	0.262413	0.795106	1.17636	0.706889			82.1957	LUAD	GDSC2
XAV939	1268	TNKS1	TNKS2	WNT signaling	cnaLUAD27	10	37	0.298933	4.16833	4.51358			0.433007	-0.345247	1.21443	1.13957	0.40605			82.1957	LUAD	GDSC2
XAV939	1268	TNKS1	TNKS2	WNT signaling	cnaLUAD28	8	39	0.774683	3.723	4.58723			0.0654204	-0.864229	1.07268	1.12332	0.0520112			82.1957	LUAD	GDSC2
XAV939	1268	TNKS1	TNKS2	WNT signaling	cnaLUAD29	7	40	0.49031	3.96198	4.5238			0.207159	-0.561814	0.980844	1.16915	0.237673			82.1957	LUAD	GDSC2
XAV939	1268	TNKS1	TNKS2	WNT signaling	cnaLUAD30	7	40	0.199779	4.6375	4.40558			0.390763	0.231915	0.475779	1.23292	0.628188			82.1957	LUAD	GDSC2
XAV939	1268	TNKS1	TNKS2	WNT signaling	cnaLUAD31	3	44	0.0925888	4.54098	4.43325			0.834427	0.107738	0.751524	1.17928	0.877384			89.0481	LUAD	GDSC2
XAV939	1268	TNKS1	TNKS2	WNT signaling	cnaLUAD32	3	44	0.26422	4.7274	4.42054			0.502142	0.306865	0.629199	1.18033	0.660034			82.1957	LUAD	GDSC2
XAV939	1268	TNKS1	TNKS2	WNT signaling	cnaLUAD34	15	32	0.255675	4.64125	4.34585			0.426841	0.295404	1.18225	1.14305	0.418192			82.1957	LUAD	GDSC2
XAV939	1268	TNKS1	TNKS2	WNT signaling	cnaLUAD35	3	44	0.432674	4.90885	4.40817			0.374516	0.500683	0.758496	1.17243	0.472144			82.1957	LUAD	GDSC2
Trametinib	1372	MEK1	MEK2	ERK MAPK signaling	ARID1A_mut	3	48	0.935586	1.95027	0.0126159			0.138902	1.93765	1.48098	2.09248	0.122363			40.2204	LUAD	GDSC2
Trametinib	1372	MEK1	MEK2	ERK MAPK signaling	EGFR_mut	5	46	0.70499	1.44648	-0.0168702			0.205198	1.46335	2.1312	2.07069	0.140772			40.2204	LUAD	GDSC2
Trametinib	1372	MEK1	MEK2	ERK MAPK signaling	KRAS_mut	18	33	0.570293	-0.628061	0.538226			0.0650013	-1.16629	2.13187	1.99742	0.0573666			38.2444	LUAD	GDSC2
Trametinib	1372	MEK1	MEK2	ERK MAPK signaling	SMARCA4_mut	11	40	0.215516	0.483932	0.0283277			0.488255	0.455604	1.80414	2.18641	0.529661			51.8224	LUAD	GDSC2
Trametinib	1372	MEK1	MEK2	ERK MAPK signaling	STK11_mut	8	43	0.838784	-1.30675	0.393265			0.0531813	-1.70002	2.00704	2.03004	0.034214			35.1293	LUAD	GDSC2
Trametinib	1372	MEK1	MEK2	ERK MAPK signaling	SVEP1_mut	3	48	0.317072	0.758209	0.0871194			0.57092	0.671089	1.70023	2.13243	0.596589			51.8224	LUAD	GDSC2
Trametinib	1372	MEK1	MEK2	ERK MAPK signaling	TP53_mut	40	11	0.20248	0.218963	-0.209287			0.575006	0.42825	2.08611	2.22418	0.554757			51.8224	LUAD	GDSC2
Trametinib	1372	MEK1	MEK2	ERK MAPK signaling	cnaLUAD1	31	20	0.0144203	0.114592	0.1452			0.956747	-0.0306084	2.3856	1.62271	0.960105			56.4767	LUAD	GDSC2
Trametinib	1372	MEK1	MEK2	ERK MAPK signaling	cnaLUAD2	5	46	0.108158	-0.0803658	0.149091			0.806087	-0.229457	1.85707	2.14343	0.819291			52.6624	LUAD	GDSC2
Trametinib	1372	MEK1	MEK2	ERK MAPK signaling	cnaLUAD3	9	42	0.341539	-0.465237	0.253417			0.260791	-0.718654	1.54398	2.19687	0.357019			51.8224	LUAD	GDSC2
Trametinib	1372	MEK1	MEK2	ERK MAPK signaling	cnaLUAD5	4	47	0.103974	-0.0767113	0.143898			0.833424	-0.220609	1.85424	2.13807	0.842599			52.6624	LUAD	GDSC2
Trametinib	1372	MEK1	MEK2	ERK MAPK signaling	cnaLUAD6	4	47	0.0600897	0.00906613	0.136598			0.889614	-0.127532	1.60632	2.15171	0.908623			55.0681	LUAD	GDSC2
Trametinib	1372	MEK1	MEK2	ERK MAPK signaling	cnaLUAD7	4	47	0.579625	1.24637	0.0312951			0.301347	1.21508	1.92441	2.10704	0.271198			51.8224	LUAD	GDSC2
Trametinib	1372	MEK1	MEK2	ERK MAPK signaling	cnaLUAD10	6	45	0.0900467	0.295172	0.104118			0.838984	0.191053	2.07185	2.12731	0.836722			52.6624	LUAD	GDSC2
Trametinib	1372	MEK1	MEK2	ERK MAPK signaling	cnaLUAD11	9	42	0.572313	1.10313	-0.0826629			0.0536133	1.1858	1.39308	2.17988	0.125646			40.2204	LUAD	GDSC2
Trametinib	1372	MEK1	MEK2	ERK MAPK signaling	cnaLUAD12	3	48	0.487774	-0.841258	0.187086			0.27407	-1.02834	1.20653	2.13819	0.4164			51.8224	LUAD	GDSC2
Trametinib	1372	MEK1	MEK2	ERK MAPK signaling	cnaLUAD13	5	46	0.386469	-0.608282	0.206473			0.429039	-0.814755	2.00087	2.11748	0.415782			51.8224	LUAD	GDSC2
Trametinib	1372	MEK1	MEK2	ERK MAPK signaling	cnaLUAD14	6	45	0.272401	-0.381557	0.194349			0.559985	-0.575906	2.16075	2.10883	0.533722			51.8224	LUAD	GDSC2
Trametinib	1372	MEK1	MEK2	ERK MAPK signaling	cnaLUAD15	5	46	0.247696	0.599486	0.0751941			0.684387	0.524292	2.61715	2.06633	0.601251			51.8224	LUAD	GDSC2
Trametinib	1372	MEK1	MEK2	ERK MAPK signaling	cnaLUAD16	5	46	0.252304	0.608233	0.0742434			0.704414	0.533989	2.87303	2.03564	0.59452			51.8224	LUAD	GDSC2
Trametinib	1372	MEK1	MEK2	ERK MAPK signaling	cnaLUAD17	4	47	0.221771	-0.306424	0.163448			0.522962	-0.469872	1.21068	2.16476	0.672123			51.8224	LUAD	GDSC2
Trametinib	1372	MEK1	MEK2	ERK MAPK signaling	cnaLUAD18	6	45	0.278999	-0.393764	0.195976			0.447383	-0.58974	1.62115	2.16266	0.523899			51.8224	LUAD	GDSC2
Trametinib	1372	MEK1	MEK2	ERK MAPK signaling	cnaLUAD19	5	46	0.141779	-0.144595	0.156072			0.801727	-0.300667	2.43354	2.09061	0.764624			52.6624	LUAD	GDSC2
Trametinib	1372	MEK1	MEK2	ERK MAPK signaling	cnaLUAD21	5	46	0.815124	-1.38836	0.291264			0.058527	-1.67962	1.45393	2.10606	0.0897413			40.2204	LUAD	GDSC2
Trametinib	1372	MEK1	MEK2	ERK MAPK signaling	cnaLUAD22	6	45	0.212888	-0.271155	0.179629			0.642073	-0.450783	2.12837	2.11622	0.626438			51.8224	LUAD	GDSC2
Trametinib	1372	MEK1	MEK2	ERK MAPK signaling	cnaLUAD23	4	47	1.12863	-1.98245	0.306088			4.20199e-08	-2.28854	0.287852	2.09149	0.0351293			35.1293	LUAD	GDSC2
Trametinib	1372	MEK1	MEK2	ERK MAPK signaling	cnaLUAD25	3	48	0.532065	1.18098	0.0606962			0.158699	1.12028	0.943193	2.14105	0.375666			51.8224	LUAD	GDSC2
Trametinib	1372	MEK1	MEK2	ERK MAPK signaling	cnaLUAD27	13	38	0.328018	-0.38676	0.302217			0.33079	-0.688976	2.17669	2.07508	0.312324			51.8224	LUAD	GDSC2
Trametinib	1372	MEK1	MEK2	ERK MAPK signaling	cnaLUAD28	8	43	0.493299	0.995017	-0.0349716			0.275212	1.02999	2.34938	2.04114	0.206166			51.5416	LUAD	GDSC2
Trametinib	1372	MEK1	MEK2	ERK MAPK signaling	cnaLUAD29	6	45	0.37659	0.826576	0.0332645			0.508085	0.793312	2.65437	2.035	0.390442			51.8224	LUAD	GDSC2
Trametinib	1372	MEK1	MEK2	ERK MAPK signaling	cnaLUAD30	6	45	0.154036	-0.161532	0.165012			0.548967	-0.326544	1.01787	2.21067	0.724545			52.6624	LUAD	GDSC2
Trametinib	1372	MEK1	MEK2	ERK MAPK signaling	cnaLUAD31	4	47	0.517771	1.12938	0.0412521			0.521193	1.08813	2.97372	2.03171	0.325056			51.8224	LUAD	GDSC2
Trametinib	1372	MEK1	MEK2	ERK MAPK signaling	cnaLUAD34	14	37	0.132925	0.330919	0.0492834			0.678537	0.281636	2.14978	2.10745	0.673691			51.8224	LUAD	GDSC2
Trametinib	1372	MEK1	MEK2	ERK MAPK signaling	cnaLUAD35	3	48	0.126259	0.378716	0.110838			0.887328	0.267879	2.86784	2.084	0.832865			52.6624	LUAD	GDSC2
Dabrafenib	1373	BRAF	ERK MAPK signaling	ARID1A_mut	3	48	0.852639	6.19204	5.21191			0.240912	0.980122	1.04478	1.15376	0.158287			76.8824	LUAD	GDSC2
Dabrafenib	1373	BRAF	ERK MAPK signaling	EGFR_mut	5	46	1.12692	6.39807	5.14691			0.0678319	1.25117	1.13831	1.10773	0.0205799			34.9859	LUAD	GDSC2
Dabrafenib	1373	BRAF	ERK MAPK signaling	KRAS_mut	18	33	0.092558	5.19937	5.30786			0.756994	-0.108492	1.20405	1.15485	0.753435			98.139	LUAD	GDSC2
Dabrafenib	1373	BRAF	ERK MAPK signaling	SMARCA4_mut	11	40	0.0717832	5.20354	5.28773			0.837702	-0.0841883	1.1927	1.16766	0.833882			98.139	LUAD	GDSC2
Dabrafenib	1373	BRAF	ERK MAPK signaling	STK11_mut	8	43	0.69875	4.60042	5.39406			0.0492937	-0.793639	0.893453	1.17132	0.0756865			64.3335	LUAD	GDSC2
Dabrafenib	1373	BRAF	ERK MAPK signaling	SVEP1_mut	3	48	0.0757253	5.35318	5.26434			0.86279	0.0888373	0.753179	1.18773	0.899268			98.139	LUAD	GDSC2
Dabrafenib	1373	BRAF	ERK MAPK signaling	TP53_mut	40	11	0.120735	5.23905	5.38054			0.715882	-0.141483	1.18861	1.10404	0.724388			98.139	LUAD	GDSC2
Dabrafenib	1373	BRAF	ERK MAPK signaling	cnaLUAD1	31	20	0.292839	5.13623	5.47624			0.280648	-0.340004	1.28197	0.938973	0.312254			98.139	LUAD	GDSC2
Dabrafenib	1373	BRAF	ERK MAPK signaling	cnaLUAD2	5	46	0.631975	4.61271	5.34097			0.268062	-0.728261	1.24339	1.14392	0.185756			78.9462	LUAD	GDSC2
Dabrafenib	1373	BRAF	ERK MAPK signaling	cnaLUAD3	9	42	0.0960045	5.36227	5.2497			0.749985	0.112568	0.873991	1.22231	0.794904			98.139	LUAD	GDSC2
Dabrafenib	1373	BRAF	ERK MAPK signaling	cnaLUAD5	4	47	0.382405	4.85832	5.30457			0.540813	-0.446246	1.27279	1.15971	0.466322			98.139	LUAD	GDSC2
Dabrafenib	1373	BRAF	ERK MAPK signaling	cnaLUAD6	4	47	0.884794	4.33981	5.3487			0.15835	-1.00889	1.08553	1.14373	0.0957034			65.0783	LUAD	GDSC2
Dabrafenib	1373	BRAF	ERK MAPK signaling	cnaLUAD7	4	47	0.13784	5.41851	5.25689			0.877037	0.161618	1.9018	1.1084	0.792391			98.139	LUAD	GDSC2
Dabrafenib	1373	BRAF	ERK MAPK signaling	cnaLUAD10	6	45	0.219786	5.49652	5.23931			0.584466	0.257215	1.01003	1.18714	0.615331			98.139	LUAD	GDSC2
Dabrafenib	1373	BRAF	ERK MAPK signaling	cnaLUAD11	9	42	0.537042	5.77754	5.16072			0.0198136	0.616825	0.492568	1.23663	0.150105			76.8824	LUAD	GDSC2
Dabrafenib	1373	BRAF	ERK MAPK signaling	cnaLUAD12	3	48	0.138971	5.42295	5.25998			0.402993	0.162971	0.145848	1.19701	0.816332			98.139	LUAD	GDSC2
Dabrafenib	1373	BRAF	ERK MAPK signaling	cnaLUAD13	5	46	0.0840678	5.18063	5.27924			0.786882	-0.0986086	0.677256	1.20722	0.859044			98.139	LUAD	GDSC2
Dabrafenib	1373	BRAF	ERK MAPK signaling	cnaLUAD14	6	45	1.35754	3.98609	5.4407			4.58174e-05	-1.45461	0.469471	1.11962	0.00299818			10.1938	LUAD	GDSC2
Dabrafenib	1373	BRAF	ERK MAPK signaling	cnaLUAD15	5	46	0.425146	5.71581	5.22106			0.366569	0.494746	1.04895	1.17336	0.371021			98.139	LUAD	GDSC2
Dabrafenib	1373	BRAF	ERK MAPK signaling	cnaLUAD16	5	46	0.0326559	5.30413	5.26581			0.963878	0.0383147	1.74915	1.10771	0.944994			98.139	LUAD	GDSC2
Dabrafenib	1373	BRAF	ERK MAPK signaling	cnaLUAD17	4	47	0.0692557	5.34444	5.2632			0.682593	0.0812463	0.175563	1.20995	0.894763			98.139	LUAD	GDSC2
Dabrafenib	1373	BRAF	ERK MAPK signaling	cnaLUAD18	6	45	0.0027456	5.26673	5.26995			0.995337	-0.00322154	1.2258	1.16724	0.994985			99.4985	LUAD	GDSC2
Dabrafenib	1373	BRAF	ERK MAPK signaling	cnaLUAD19	5	46	0.296219	4.95733	5.30351			0.581721	-0.346172	1.2539	1.16075	0.532232			98.139	LUAD	GDSC2
Dabrafenib	1373	BRAF	ERK MAPK signaling	cnaLUAD21	5	46	0.110554	5.15263	5.28228			0.627906	-0.129645	0.424852	1.21712	0.815362			98.139	LUAD	GDSC2
Dabrafenib	1373	BRAF	ERK MAPK signaling	cnaLUAD22	6	45	0.0260077	5.29649	5.26598			0.960003	0.0305149	1.36658	1.14929	0.952526			98.139	LUAD	GDSC2
Dabrafenib	1373	BRAF	ERK MAPK signaling	cnaLUAD23	4	47	0.499387	4.73457	5.3151			0.103257	-0.580533	0.503655	1.19289	0.342363			98.139	LUAD	GDSC2
Dabrafenib	1373	BRAF	ERK MAPK signaling	cnaLUAD25	3	48	0.15198	5.10184	5.28005			0.874397	-0.178207	1.71118	1.14404	0.7995			98.139	LUAD	GDSC2
Dabrafenib	1373	BRAF	ERK MAPK signaling	cnaLUAD27	13	38	0.096469	5.35383	5.24074			0.771163	0.113088	1.20481	1.16152	0.765265			98.139	LUAD	GDSC2
Dabrafenib	1373	BRAF	ERK MAPK signaling	cnaLUAD28	8	43	0.20569	5.47247	5.23182			0.609102	0.240646	1.18567	1.1673	0.595616			98.139	LUAD	GDSC2
Dabrafenib	1373	BRAF	ERK MAPK signaling	cnaLUAD29	6	45	0.193981	5.46999	5.24285			0.727245	0.227146	1.46258	1.13309	0.657325			98.139	LUAD	GDSC2
Dabrafenib	1373	BRAF	ERK MAPK signaling	cnaLUAD30	6	45	0.0272979	5.24131	5.27334			0.919617	-0.0320287	0.61581	1.22064	0.950174			98.139	LUAD	GDSC2
Dabrafenib	1373	BRAF	ERK MAPK signaling	cnaLUAD31	4	47	0.0339342	5.23288	5.27269			0.968895	-0.0398148	1.86176	1.11371	0.948318			98.139	LUAD	GDSC2
Dabrafenib	1373	BRAF	ERK MAPK signaling	cnaLUAD34	14	37	0.687559	4.71101	5.48091			0.0341433	-0.769905	1.07813	1.13442	0.0332188			37.648	LUAD	GDSC2
Dabrafenib	1373	BRAF	ERK MAPK signaling	cnaLUAD35	3	48	0.312307	5.61349	5.24807			0.60557	0.365419	1.02636	1.17579	0.602102			98.139	LUAD	GDSC2
Temozolomide	1375	DNA alkylating agent	DNA replication	ARID1A_mut	3	48	0.57265	7.18539	6.70102			0.0123341	0.484372	0.179491	0.862859	0.340651			52.1432	LUAD	GDSC2
Temozolomide	1375	DNA alkylating agent	DNA replication	EGFR_mut	5	46	0.118968	6.82107	6.71956			0.658079	0.101509	0.401922	0.882256	0.8016			52.1432	LUAD	GDSC2
Temozolomide	1375	DNA alkylating agent	DNA replication	KRAS_mut	18	33	0.120366	6.66313	6.76572			0.730458	-0.102592	1.15684	0.633594	0.683022			52.1432	LUAD	GDSC2
Temozolomide	1375	DNA alkylating agent	DNA replication	SMARCA4_mut	11	40	0.310033	6.52364	6.78613			0.354779	-0.262493	0.796556	0.859041	0.366941			52.1432	LUAD	GDSC2
Temozolomide	1375	DNA alkylating agent	DNA replication	STK11_mut	8	43	0.601442	6.30695	6.80813			0.168522	-0.501183	0.881309	0.82503	0.124718			52.1432	LUAD	GDSC2
Temozolomide	1375	DNA alkylating agent	DNA replication	SVEP1_mut	3	48	0.3702	6.4332	6.74803			0.261513	-0.314835	0.352245	0.865307	0.536786			52.1432	LUAD	GDSC2
Temozolomide	1375	DNA alkylating agent	DNA replication	TP53_mut	40	11	0.326004	6.67003	6.94581			0.393038	-0.275773	0.818311	0.945927	0.342987			52.1432	LUAD	GDSC2
Temozolomide	1375	DNA alkylating agent	DNA replication	cnaLUAD1	31	20	0.119087	6.68971	6.79121			0.659074	-0.101498	0.941635	0.688019	0.679796			52.1432	LUAD	GDSC2
Temozolomide	1375	DNA alkylating agent	DNA replication	cnaLUAD2	5	46	0.541162	6.31827	6.77421			0.170589	-0.455939	0.590774	0.861343	0.256041			52.1432	LUAD	GDSC2
Temozolomide	1375	DNA alkylating agent	DNA replication	cnaLUAD3	9	42	0.335297	6.96329	6.67942			0.337925	0.283873	0.75666	0.863092	0.3658			52.1432	LUAD	GDSC2
Temozolomide	1375	DNA alkylating agent	DNA replication	cnaLUAD5	4	47	0.031549	6.70469	6.73163			0.955068	-0.0269355	0.855765	0.853635	0.951946			56.4959	LUAD	GDSC2
Temozolomide	1375	DNA alkylating agent	DNA replication	cnaLUAD6	4	47	0.656929	6.22081	6.77281			0.173728	-0.551995	0.621163	0.852603	0.213179			52.1432	LUAD	GDSC2
Temozolomide	1375	DNA alkylating agent	DNA replication	cnaLUAD7	4	47	0.189685	6.87856	6.71683			0.868548	0.161734	1.78692	0.752444	0.717284			52.1432	LUAD	GDSC2
Temozolomide	1375	DNA alkylating agent	DNA replication	cnaLUAD10	6	45	0.1757	6.86166	6.71189			0.636518	0.149763	0.673496	0.870382	0.687775			52.1432	LUAD	GDSC2
Temozolomide	1375	DNA alkylating agent	DNA replication	cnaLUAD11	9	42	0.491221	7.06877	6.65682			0.0739951	0.411953	0.510604	0.888628	0.187291			52.1432	LUAD	GDSC2
Temozolomide	1375	DNA alkylating agent	DNA replication	cnaLUAD12	3	48	0.338998	7.00103	6.71254			0.407933	0.288482	0.47131	0.863446	0.57153			52.1432	LUAD	GDSC2
Temozolomide	1375	DNA alkylating agent	DNA replication	cnaLUAD13	5	46	0.440581	6.39322	6.76607			0.131375	-0.372851	0.409666	0.874596	0.354052			52.1432	LUAD	GDSC2
Temozolomide	1375	DNA alkylating agent	DNA replication	cnaLUAD14	6	45	1.26917	5.84709	6.84717			0.0209156	-1.00008	0.756922	0.791431	0.0052736			10.5472	LUAD	GDSC2
Temozolomide	1375	DNA alkylating agent	DNA replication	cnaLUAD15	5	46	0.299227	6.959	6.70457			0.557291	0.254433	0.859379	0.84949	0.528093			52.1432	LUAD	GDSC2
Temozolomide	1375	DNA alkylating agent	DNA replication	cnaLUAD16	5	46	0.351574	6.4603	6.75878			0.51691	-0.29848	0.912905	0.843066	0.458865			52.1432	LUAD	GDSC2
Temozolomide	1375	DNA alkylating agent	DNA replication	cnaLUAD17	4	47	0.0259732	6.70908	6.73125			0.928731	-0.0221753	0.400661	0.875216	0.960431			56.4959	LUAD	GDSC2
Temozolomide	1375	DNA alkylating agent	DNA replication	cnaLUAD18	6	45	0.0671504	6.67894	6.73626			0.851182	-0.0573189	0.64936	0.873783	0.877845			54.8653	LUAD	GDSC2
Temozolomide	1375	DNA alkylating agent	DNA replication	cnaLUAD19	5	46	0.29435	6.50374	6.75405			0.513867	-0.250319	0.747741	0.858947	0.534813			52.1432	LUAD	GDSC2
Temozolomide	1375	DNA alkylating agent	DNA replication	cnaLUAD21	5	46	0.168201	6.85888	6.71545			0.65918	0.143423	0.6281	0.86985	0.722479			52.1432	LUAD	GDSC2
Temozolomide	1375	DNA alkylating agent	DNA replication	cnaLUAD22	6	45	0.114331	6.81558	6.71804			0.710971	0.0975464	0.53559	0.882081	0.793605			52.1432	LUAD	GDSC2
Temozolomide	1375	DNA alkylating agent	DNA replication	cnaLUAD23	4	47	0.132995	6.83409	6.72061			0.734333	0.113475	0.572925	0.868374	0.799524			52.1432	LUAD	GDSC2
Temozolomide	1375	DNA alkylating agent	DNA replication	cnaLUAD25	3	48	0.397805	6.4113	6.7494			0.678895	-0.338107	1.21362	0.830932	0.506986			52.1432	LUAD	GDSC2
Temozolomide	1375	DNA alkylating agent	DNA replication	cnaLUAD27	13	38	0.192974	6.6072	6.77136			0.578273	-0.164158	0.928787	0.823749	0.550881			52.1432	LUAD	GDSC2
Temozolomide	1375	DNA alkylating agent	DNA replication	cnaLUAD28	8	43	0.331814	6.49244	6.77362			0.349081	-0.28118	0.722608	0.866453	0.393014			52.1432	LUAD	GDSC2
Temozolomide	1375	DNA alkylating agent	DNA replication	cnaLUAD29	6	45	1.00373	6.01143	6.82526			0.0129628	-0.813832	0.555993	0.834859	0.0251735			25.1735	LUAD	GDSC2
Temozolomide	1375	DNA alkylating agent	DNA replication	cnaLUAD30	6	45	0.170087	6.60158	6.74657			0.532127	-0.144994	0.445883	0.886954	0.697233			52.1432	LUAD	GDSC2
Temozolomide	1375	DNA alkylating agent	DNA replication	cnaLUAD31	4	47	0.480879	6.35439	6.76144			0.331452	-0.407048	0.689152	0.855722	0.36039			52.1432	LUAD	GDSC2
Temozolomide	1375	DNA alkylating agent	DNA replication	cnaLUAD34	14	37	0.443477	6.46025	6.8314			0.162117	-0.37115	0.810589	0.846213	0.163873			52.1432	LUAD	GDSC2
Temozolomide	1375	DNA alkylating agent	DNA replication	cnaLUAD35	3	48	0.145233	6.84615	6.72222			0.781668	0.123924	0.660326	0.860531	0.808219			52.1432	LUAD	GDSC2
AZD5438	1401	CDK2	Cell cycle	ARID1A_mut	3	44	0.397264	3.62602	3.03126			0.604055	0.594759	1.67245	1.48848	0.508963			0	LUAD	GDSC2
AZD5438	1401	CDK2	Cell cycle	EGFR_mut	5	42	0.169443	2.84175	3.09631			0.602689	-0.254563	0.899276	1.54867	0.721894			0	LUAD	GDSC2
AZD5438	1401	CDK2	Cell cycle	KRAS_mut	15	32	0.336442	2.72894	3.22874			0.349007	-0.499796	1.81027	1.3128	0.288025			0	LUAD	GDSC2
AZD5438	1401	CDK2	Cell cycle	SMARCA4_mut	11	36	0.113168	2.93897	3.10903			0.727335	-0.170057	1.34557	1.54465	0.744065			0	LUAD	GDSC2
AZD5438	1401	CDK2	Cell cycle	STK11_mut	8	39	0.736397	2.18461	3.25069			0.0747486	-1.06608	1.37364	1.46093	0.0642137			0	LUAD	GDSC2
AZD5438	1401	CDK2	Cell cycle	TP53_mut	37	10	0.354883	3.1816	2.65346			0.313469	0.528132	1.51026	1.39643	0.324711			0	LUAD	GDSC2
AZD5438	1401	CDK2	Cell cycle	cnaLUAD1	28	19	0.0950426	3.12697	2.98414			0.717509	0.142829	1.82178	0.817075	0.75063			0	LUAD	GDSC2
AZD5438	1401	CDK2	Cell cycle	cnaLUAD2	4	43	0.220352	3.37193	3.04107			0.549223	0.330865	0.914345	1.5349	0.675373			0	LUAD	GDSC2
AZD5438	1401	CDK2	Cell cycle	cnaLUAD3	8	39	0.0937427	2.95227	3.09322			0.755516	-0.140944	1.03442	1.57476	0.810244			0	LUAD	GDSC2
AZD5438	1401	CDK2	Cell cycle	cnaLUAD5	4	43	0.32731	3.5178	3.0275			0.473394	0.490304	1.15184	1.51969	0.534383			0	LUAD	GDSC2
AZD5438	1401	CDK2	Cell cycle	cnaLUAD6	3	44	0.374944	2.54344	3.10508			0.52731	-0.561641	1.26349	1.50795	0.532949			0	LUAD	GDSC2
AZD5438	1401	CDK2	Cell cycle	cnaLUAD7	3	44	0.421352	3.65942	3.02899			0.764908	0.630438	3.18259	1.3681	0.483749			0	LUAD	GDSC2
AZD5438	1401	CDK2	Cell cycle	cnaLUAD10	5	42	0.147514	2.87112	3.09281			0.626931	-0.221694	0.821486	1.55343	0.756624			0	LUAD	GDSC2
AZD5438	1401	CDK2	Cell cycle	cnaLUAD11	7	40	0.112869	2.92483	3.0945			0.640476	-0.169668	0.672781	1.59301	0.784201			0	LUAD	GDSC2
AZD5438	1401	CDK2	Cell cycle	cnaLUAD12	3	44	0.417064	3.65348	3.02939			0.190238	0.624091	0.57237	1.52581	0.488186			0	LUAD	GDSC2
AZD5438	1401	CDK2	Cell cycle	cnaLUAD14	6	41	0.564613	2.34158	3.17571			0.18089	-0.834133	1.25544	1.50279	0.203048			0	LUAD	GDSC2
AZD5438	1401	CDK2	Cell cycle	cnaLUAD15	3	44	1.09907	4.56198	2.96745			0.00444421	1.59453	0.463318	1.48079	0.0720874			0	LUAD	GDSC2
AZD5438	1401	CDK2	Cell cycle	cnaLUAD16	5	42	0.411432	3.61778	3.00392			0.295533	0.613859	1.07818	1.52638	0.389092			0	LUAD	GDSC2
AZD5438	1401	CDK2	Cell cycle	cnaLUAD17	3	44	0.0756611	2.96268	3.07649			0.844535	-0.113811	0.83251	1.5283	0.899666			0	LUAD	GDSC2
AZD5438	1401	CDK2	Cell cycle	cnaLUAD18	5	42	0.426068	3.63696	3.00164			0.344578	0.635316	1.27023	1.51094	0.372588			0	LUAD	GDSC2
AZD5438	1401	CDK2	Cell cycle	cnaLUAD19	4	43	0.305531	2.65027	3.1082			0.505083	-0.457934	1.16391	1.51992	0.561816			0	LUAD	GDSC2
AZD5438	1401	CDK2	Cell cycle	cnaLUAD21	5	42	1.24941	4.63222	2.88316			0.123964	1.74906	2.01125	1.32525	0.0113252			0	LUAD	GDSC2
AZD5438	1401	CDK2	Cell cycle	cnaLUAD22	6	41	0.311233	3.47542	3.00979			0.400599	0.465633	1.14209	1.53461	0.480115			0	LUAD	GDSC2
AZD5438	1401	CDK2	Cell cycle	cnaLUAD23	4	43	0.0919532	2.9427	3.081			0.843087	-0.138295	1.22307	1.52206	0.861157			0	LUAD	GDSC2
AZD5438	1401	CDK2	Cell cycle	cnaLUAD25	3	44	0.200291	3.35098	3.05002			0.755104	0.30096	1.43255	1.50579	0.738687			0	LUAD	GDSC2
AZD5438	1401	CDK2	Cell cycle	cnaLUAD27	10	37	0.437615	2.55939	3.20702			0.209658	-0.64763	1.35425	1.50969	0.225888			0	LUAD	GDSC2
AZD5438	1401	CDK2	Cell cycle	cnaLUAD28	8	39	0.132299	2.90428	3.10306			0.689277	-0.198786	1.17991	1.5547	0.73479			0	LUAD	GDSC2
AZD5438	1401	CDK2	Cell cycle	cnaLUAD29	7	40	0.298927	3.44974	3.00264			0.426439	0.447096	1.27095	1.52731	0.469405			0	LUAD	GDSC2
AZD5438	1401	CDK2	Cell cycle	cnaLUAD30	7	40	0.488734	2.45311	3.17705			0.0598889	-0.72394	0.697411	1.56743	0.239162			0	LUAD	GDSC2
AZD5438	1401	CDK2	Cell cycle	cnaLUAD31	3	44	0.217617	3.37528	3.04836			0.675047	0.32692	1.13357	1.51724	0.717047			0	LUAD	GDSC2
AZD5438	1401	CDK2	Cell cycle	cnaLUAD32	3	44	0.380205	3.60233	3.03288			0.477838	0.569452	1.12134	1.51298	0.527242			0	LUAD	GDSC2
AZD5438	1401	CDK2	Cell cycle	cnaLUAD34	15	32	0.132104	2.93418	3.13253			0.620317	-0.198357	1.02902	1.67169	0.674911			0	LUAD	GDSC2
AZD5438	1401	CDK2	Cell cycle	cnaLUAD35	3	44	1.24796	4.74726	2.95482			0.364864	1.79245	2.67101	1.3517	0.0421675			0	LUAD	GDSC2
IAP_5620	1428	IAP	Other	ARID1A_mut	3	44	0.235797	5.64522	5.15826			0.609853	0.48696	1.36165	2.09214	0.694589			85.6837	LUAD	GDSC2
IAP_5620	1428	IAP	Other	EGFR_mut	5	42	0.222885	5.60037	5.14041			0.5892	0.45996	1.64552	2.10001	0.639823			85.6837	LUAD	GDSC2
IAP_5620	1428	IAP	Other	KRAS_mut	15	32	0.1052	5.04135	5.25871			0.715269	-0.217359	1.72072	2.20448	0.738289			85.6837	LUAD	GDSC2
IAP_5620	1428	IAP	Other	SMARCA4_mut	11	36	0.50385	4.40928	5.42769			0.20557	-1.01841	2.31483	1.9292	0.15055			85.6837	LUAD	GDSC2
IAP_5620	1428	IAP	Other	STK11_mut	8	39	0.451962	4.42493	5.34615			0.264243	-0.921219	2.00199	2.04488	0.250367			85.6837	LUAD	GDSC2
IAP_5620	1428	IAP	Other	TP53_mut	37	10	0.0167091	5.18199	5.21655			0.96093	-0.034566	2.10818	1.90257	0.962815			87.5286	LUAD	GDSC2
IAP_5620	1428	IAP	Other	cnaLUAD1	28	19	0.494889	5.59103	4.59738			0.14093	0.99365	1.53255	2.56034	0.102861			85.6837	LUAD	GDSC2
IAP_5620	1428	IAP	Other	cnaLUAD2	4	43	0.219009	5.60305	5.15086			0.591617	0.452193	1.4252	2.10298	0.677235			85.6837	LUAD	GDSC2
IAP_5620	1428	IAP	Other	cnaLUAD3	8	39	0.14683	5.44099	5.13772			0.563981	0.303272	1.07213	2.20006	0.706983			85.6837	LUAD	GDSC2
IAP_5620	1428	IAP	Other	cnaLUAD5	4	43	0.388189	5.9196	5.12141			0.0408055	0.79819	0.36978	2.12606	0.461579			85.6837	LUAD	GDSC2
IAP_5620	1428	IAP	Other	cnaLUAD6	3	44	0.044547	5.10307	5.19522			0.926985	-0.0921506	1.48519	2.0918	0.94082			87.5286	LUAD	GDSC2
IAP_5620	1428	IAP	Other	cnaLUAD7	3	44	0.156894	5.49296	5.16864			0.812358	0.324324	2.04206	2.06832	0.793803			85.6837	LUAD	GDSC2
IAP_5620	1428	IAP	Other	cnaLUAD10	5	42	0.102471	5.37868	5.1668			0.695838	0.211876	0.917014	2.14716	0.829498			85.8101	LUAD	GDSC2
IAP_5620	1428	IAP	Other	cnaLUAD11	7	40	0.371557	4.54106	5.30279			0.436577	-0.761727	2.30763	2.00755	0.369295			85.6837	LUAD	GDSC2
IAP_5620	1428	IAP	Other	cnaLUAD12	3	44	0.048296	5.28287	5.18297			0.88017	0.0999049	0.919128	2.10685	0.935851			87.5286	LUAD	GDSC2
IAP_5620	1428	IAP	Other	cnaLUAD14	6	41	0.700844	3.95921	5.36936			0.137358	-1.41015	1.8986	2.02581	0.115845			85.6837	LUAD	GDSC2
IAP_5620	1428	IAP	Other	cnaLUAD15	3	44	0.677117	6.48234	5.10118			0.0105142	1.38116	0.502461	2.08385	0.262487			85.6837	LUAD	GDSC2
IAP_5620	1428	IAP	Other	cnaLUAD16	5	42	0.257213	4.71539	5.24576			0.711311	-0.53037	2.92773	1.95712	0.589336			85.6837	LUAD	GDSC2
IAP_5620	1428	IAP	Other	cnaLUAD17	3	44	0.167054	4.86609	5.21138			0.520791	-0.345291	0.675475	2.10945	0.780792			85.6837	LUAD	GDSC2
IAP_5620	1428	IAP	Other	cnaLUAD18	5	42	0.201012	5.5602	5.14519			0.485804	0.415011	1.0406	2.13842	0.672938			85.6837	LUAD	GDSC2
IAP_5620	1428	IAP	Other	cnaLUAD19	4	43	0.0738525	5.04959	5.20234			0.864733	-0.152748	1.55818	2.09999	0.888279			87.5286	LUAD	GDSC2
IAP_5620	1428	IAP	Other	cnaLUAD21	5	42	0.60204	6.28281	5.05917			0.0779191	1.22364	1.13708	2.09951	0.209703			85.6837	LUAD	GDSC2
IAP_5620	1428	IAP	Other	cnaLUAD22	6	41	0.221938	5.58872	5.1309			0.389908	0.457823	0.956793	2.16167	0.614109			85.6837	LUAD	GDSC2
IAP_5620	1428	IAP	Other	cnaLUAD23	4	43	0.171528	5.5136	5.15918			0.630125	0.354424	1.22121	2.11375	0.744333			85.6837	LUAD	GDSC2
IAP_5620	1428	IAP	Other	cnaLUAD25	3	44	0.249704	4.70668	5.22225			0.5642	-0.515572	1.25825	2.0947	0.677595			85.6837	LUAD	GDSC2
IAP_5620	1428	IAP	Other	cnaLUAD27	10	37	0.0909632	5.04131	5.22935			0.761005	-0.188044	1.56134	2.17542	0.799715			85.6837	LUAD	GDSC2
IAP_5620	1428	IAP	Other	cnaLUAD28	8	39	0.402924	5.87287	5.04913			0.0774449	0.823741	0.798979	2.19817	0.304756			85.6837	LUAD	GDSC2
IAP_5620	1428	IAP	Other	cnaLUAD29	7	40	0.458559	5.98569	5.04998			0.0653535	0.935708	0.895957	2.16354	0.268974			85.6837	LUAD	GDSC2
IAP_5620	1428	IAP	Other	cnaLUAD30	7	40	0.149469	5.45211	5.14336			0.625213	0.308757	1.35802	2.15403	0.716953			85.6837	LUAD	GDSC2
IAP_5620	1428	IAP	Other	cnaLUAD31	3	44	0.233313	5.64043	5.15859			0.707141	0.481847	1.89039	2.07301	0.697642			85.6837	LUAD	GDSC2
IAP_5620	1428	IAP	Other	cnaLUAD32	3	44	0.325544	5.81775	5.1465			0.0485047	0.671251	0.157955	2.10907	0.588059			85.6837	LUAD	GDSC2
IAP_5620	1428	IAP	Other	cnaLUAD34	15	32	0.293484	4.77995	5.38125			0.355654	-0.601296	2.04253	2.05165	0.353303			85.6837	LUAD	GDSC2
IAP_5620	1428	IAP	Other	cnaLUAD35	3	44	0.708923	6.54127	5.09717			0.144947	1.44411	1.15192	2.06902	0.241044			85.6837	LUAD	GDSC2
AZD2014	1441	mTORC1	mTORC2	PI3K/MTOR signaling	ARID1A_mut	3	44	0.631426	1.32496	2.36138			0.160644	-1.03643	0.875515	1.6685	0.29562			99.0736	LUAD	GDSC2
AZD2014	1441	mTORC1	mTORC2	PI3K/MTOR signaling	EGFR_mut	5	42	0.0139393	2.31593	2.29276			0.976592	0.0231628	1.57982	1.66946	0.976624			99.0736	LUAD	GDSC2
AZD2014	1441	mTORC1	mTORC2	PI3K/MTOR signaling	KRAS_mut	15	32	0.0197556	2.31758	2.28475			0.953721	0.0328265	1.89057	1.54718	0.94994			99.0736	LUAD	GDSC2
AZD2014	1441	mTORC1	mTORC2	PI3K/MTOR signaling	SMARCA4_mut	11	36	0.37255	1.82709	2.43827			0.310905	-0.611178	1.71748	1.61786	0.285284			99.0736	LUAD	GDSC2
AZD2014	1441	mTORC1	mTORC2	PI3K/MTOR signaling	STK11_mut	8	39	0.338474	1.83241	2.39016			0.460143	-0.55775	1.91395	1.59398	0.387797			99.0736	LUAD	GDSC2
AZD2014	1441	mTORC1	mTORC2	PI3K/MTOR signaling	TP53_mut	37	10	0.350796	2.41794	1.8412			0.288536	0.576744	1.69744	1.41071	0.330254			99.0736	LUAD	GDSC2
AZD2014	1441	mTORC1	mTORC2	PI3K/MTOR signaling	cnaLUAD1	28	19	0.0234453	2.31098	2.27202			0.929083	0.0389564	2.00637	0.929484	0.937478			99.0736	LUAD	GDSC2
AZD2014	1441	mTORC1	mTORC2	PI3K/MTOR signaling	cnaLUAD2	4	43	0.0247653	2.33288	2.29173			0.969928	0.0411516	1.96768	1.63762	0.962423			99.0736	LUAD	GDSC2
AZD2014	1441	mTORC1	mTORC2	PI3K/MTOR signaling	cnaLUAD3	8	39	0.121858	2.12739	2.32966			0.765398	-0.202271	1.70858	1.65076	0.754997			99.0736	LUAD	GDSC2
AZD2014	1441	mTORC1	mTORC2	PI3K/MTOR signaling	cnaLUAD5	4	43	0.781133	3.45436	2.1874			0.247105	1.26696	1.75755	1.61183	0.142075			99.0736	LUAD	GDSC2
AZD2014	1441	mTORC1	mTORC2	PI3K/MTOR signaling	cnaLUAD6	3	44	0.409966	2.92967	2.25197			0.606	0.677697	1.9183	1.63968	0.495579			99.0736	LUAD	GDSC2
AZD2014	1441	mTORC1	mTORC2	PI3K/MTOR signaling	cnaLUAD7	3	44	0.743759	3.43278	2.21767			0.496505	1.21511	2.54632	1.57851	0.219054			99.0736	LUAD	GDSC2
AZD2014	1441	mTORC1	mTORC2	PI3K/MTOR signaling	cnaLUAD10	5	42	0.151968	2.06982	2.32206			0.474895	-0.252237	0.492795	1.73206	0.749525			99.0736	LUAD	GDSC2
AZD2014	1441	mTORC1	mTORC2	PI3K/MTOR signaling	cnaLUAD11	7	40	0.00478381	2.30199	2.29404			0.983917	0.00794926	0.721065	1.7624	0.990736			99.0736	LUAD	GDSC2
AZD2014	1441	mTORC1	mTORC2	PI3K/MTOR signaling	cnaLUAD12	3	44	0.469977	1.5691	2.34474			0.292176	-0.775635	0.952809	1.67576	0.43505			99.0736	LUAD	GDSC2
AZD2014	1441	mTORC1	mTORC2	PI3K/MTOR signaling	cnaLUAD14	6	41	0.127234	2.11097	2.32219			0.752079	-0.211227	1.43816	1.68584	0.772322			99.0736	LUAD	GDSC2
AZD2014	1441	mTORC1	mTORC2	PI3K/MTOR signaling	cnaLUAD15	3	44	0.270166	1.8759	2.32382			0.630117	-0.447917	1.34842	1.67093	0.652896			99.0736	LUAD	GDSC2
AZD2014	1441	mTORC1	mTORC2	PI3K/MTOR signaling	cnaLUAD16	5	42	0.866782	3.53686	2.14742			0.187001	1.38944	1.93471	1.56687	0.073546			80.9006	LUAD	GDSC2
AZD2014	1441	mTORC1	mTORC2	PI3K/MTOR signaling	cnaLUAD17	3	44	0.0982709	2.1424	2.30565			0.855971	-0.163248	1.33482	1.67484	0.869927			99.0736	LUAD	GDSC2
AZD2014	1441	mTORC1	mTORC2	PI3K/MTOR signaling	cnaLUAD18	5	42	0.255313	1.91733	2.34022			0.542992	-0.422889	1.34057	1.68399	0.59208			99.0736	LUAD	GDSC2
AZD2014	1441	mTORC1	mTORC2	PI3K/MTOR signaling	cnaLUAD19	4	43	0.50328	3.05259	2.22478			0.161733	0.827819	0.881072	1.68622	0.340806			99.0736	LUAD	GDSC2
AZD2014	1441	mTORC1	mTORC2	PI3K/MTOR signaling	cnaLUAD21	5	42	0.972127	3.67546	2.13091			0.0785926	1.54455	1.48021	1.59904	0.0457249			80.9006	LUAD	GDSC2
AZD2014	1441	mTORC1	mTORC2	PI3K/MTOR signaling	cnaLUAD22	6	41	0.560976	1.49654	2.41211			0.0547471	-0.915571	0.832637	1.70589	0.205921			99.0736	LUAD	GDSC2
AZD2014	1441	mTORC1	mTORC2	PI3K/MTOR signaling	cnaLUAD23	4	43	0.289649	1.85638	2.33605			0.464591	-0.479677	1.08499	1.68949	0.582255			99.0736	LUAD	GDSC2
AZD2014	1441	mTORC1	mTORC2	PI3K/MTOR signaling	cnaLUAD25	3	44	0.0671997	2.39975	2.2881			0.889759	0.11165	1.18784	1.68025	0.910835			99.0736	LUAD	GDSC2
AZD2014	1441	mTORC1	mTORC2	PI3K/MTOR signaling	cnaLUAD27	10	37	0.0543999	2.22408	2.31446			0.882141	-0.0903731	1.6861	1.65501	0.87937			99.0736	LUAD	GDSC2
AZD2014	1441	mTORC1	mTORC2	PI3K/MTOR signaling	cnaLUAD28	8	39	0.258217	2.64953	2.22255			0.482609	0.426985	1.47711	1.68409	0.509259			99.0736	LUAD	GDSC2
AZD2014	1441	mTORC1	mTORC2	PI3K/MTOR signaling	cnaLUAD29	7	40	0.766316	3.33915	2.11254			0.108059	1.2266	1.66704	1.59019	0.0679387			80.9006	LUAD	GDSC2
AZD2014	1441	mTORC1	mTORC2	PI3K/MTOR signaling	cnaLUAD30	7	40	0.0210431	2.26547	2.30044			0.961196	-0.0349663	1.70887	1.65427	0.959265			99.0736	LUAD	GDSC2
AZD2014	1441	mTORC1	mTORC2	PI3K/MTOR signaling	cnaLUAD31	3	44	0.40805	2.92673	2.25217			0.62078	0.674562	1.99818	1.63532	0.497586			99.0736	LUAD	GDSC2
AZD2014	1441	mTORC1	mTORC2	PI3K/MTOR signaling	cnaLUAD32	3	44	0.0602908	2.20145	2.30162			0.797514	-0.100174	0.475686	1.69662	0.919968			99.0736	LUAD	GDSC2
AZD2014	1441	mTORC1	mTORC2	PI3K/MTOR signaling	cnaLUAD34	15	32	0.286447	2.61633	2.14471			0.386179	0.47162	1.76113	1.59195	0.364855			99.0736	LUAD	GDSC2
AZD2014	1441	mTORC1	mTORC2	PI3K/MTOR signaling	cnaLUAD35	3	44	0.169146	2.55812	2.2773			0.825774	0.28082	1.9187	1.64721	0.778121			99.0736	LUAD	GDSC2
AZD1208	1449	PIM1	PIM2	PIM3	Other	kinases	ARID1A_mut	3	44	0.862596	6.58607	5.93479			0.234008	0.651287	0.680952	0.758301	0.15522			45.5114	LUAD	GDSC2
AZD1208	1449	PIM1	PIM2	PIM3	Other	kinases	EGFR_mut	5	42	0.436879	6.27507	5.9408			0.324824	0.334277	0.637745	0.776459	0.360689			50.2296	LUAD	GDSC2
AZD1208	1449	PIM1	PIM2	PIM3	Other	kinases	KRAS_mut	15	32	0.237368	5.85232	6.0345			0.455888	-0.182173	0.771552	0.765623	0.452067			50.2296	LUAD	GDSC2
AZD1208	1449	PIM1	PIM2	PIM3	Other	kinases	SMARCA4_mut	11	36	0.123804	6.04949	5.95401			0.692296	0.0954848	0.652443	0.801978	0.721005			54.6473	LUAD	GDSC2
AZD1208	1449	PIM1	PIM2	PIM3	Other	kinases	STK11_mut	8	39	0.936402	5.41163	6.0922			0.0851908	-0.680565	0.940192	0.680212	0.0199752			19.9752	LUAD	GDSC2
AZD1208	1449	PIM1	PIM2	PIM3	Other	kinases	TP53_mut	37	10	0.162903	6.00307	5.87754			0.506353	0.12553	0.838148	0.398719	0.64982			53.374	LUAD	GDSC2
AZD1208	1449	PIM1	PIM2	PIM3	Other	kinases	cnaLUAD1	28	19	0.100145	5.94513	6.02238			0.721038	-0.0772509	0.861343	0.612164	0.737738			54.6473	LUAD	GDSC2
AZD1208	1449	PIM1	PIM2	PIM3	Other	kinases	cnaLUAD2	4	43	0.477866	5.64177	6.00748			0.169342	-0.365706	0.396278	0.785039	0.365506			50.2296	LUAD	GDSC2
AZD1208	1449	PIM1	PIM2	PIM3	Other	kinases	cnaLUAD3	8	39	0.311234	6.17442	5.93573			0.356461	0.238687	0.606711	0.792891	0.42683			50.2296	LUAD	GDSC2
AZD1208	1449	PIM1	PIM2	PIM3	Other	kinases	cnaLUAD5	4	43	0.27317	6.1688	5.95845			0.64101	0.210349	0.793222	0.768348	0.603834			53.374	LUAD	GDSC2
AZD1208	1449	PIM1	PIM2	PIM3	Other	kinases	cnaLUAD6	3	44	0.563032	5.57322	6.00384			0.231135	-0.430626	0.449791	0.776383	0.350432			50.2296	LUAD	GDSC2
AZD1208	1449	PIM1	PIM2	PIM3	Other	kinases	cnaLUAD7	3	44	0.087191	6.03939	5.97206			0.92781	0.0673272	1.12998	0.751404	0.884479			57.0632	LUAD	GDSC2
AZD1208	1449	PIM1	PIM2	PIM3	Other	kinases	cnaLUAD10	5	42	0.112984	5.89842	5.98563			0.621548	-0.0872098	0.269789	0.804248	0.812326			57.0632	LUAD	GDSC2
AZD1208	1449	PIM1	PIM2	PIM3	Other	kinases	cnaLUAD11	7	40	0.231571	6.12804	5.94981			0.434084	0.178226	0.477231	0.805252	0.574734			53.374	LUAD	GDSC2
AZD1208	1449	PIM1	PIM2	PIM3	Other	kinases	cnaLUAD12	3	44	0.600036	6.40543	5.9471			0.248023	0.458325	0.501563	0.773868	0.319996			50.2296	LUAD	GDSC2
AZD1208	1449	PIM1	PIM2	PIM3	Other	kinases	cnaLUAD14	6	41	1.28993	5.18083	6.09278			0.0157411	-0.91195	0.647073	0.71411	0.00501315			10.0263	LUAD	GDSC2
AZD1208	1449	PIM1	PIM2	PIM3	Other	kinases	cnaLUAD15	3	44	0.39763	6.26246	5.95685			0.625756	0.305611	0.919019	0.76086	0.508575			53.374	LUAD	GDSC2
AZD1208	1449	PIM1	PIM2	PIM3	Other	kinases	cnaLUAD16	5	42	0.407502	6.25532	5.94315			0.458747	0.312177	0.827035	0.759865	0.3936			50.2296	LUAD	GDSC2
AZD1208	1449	PIM1	PIM2	PIM3	Other	kinases	cnaLUAD17	3	44	0.277406	6.17646	5.96271			0.66391	0.213746	0.721265	0.77273	0.644249			53.374	LUAD	GDSC2
AZD1208	1449	PIM1	PIM2	PIM3	Other	kinases	cnaLUAD18	5	42	0.774583	6.49573	5.91453			0.14561	0.581198	0.711967	0.753976	0.108543			45.5114	LUAD	GDSC2
AZD1208	1449	PIM1	PIM2	PIM3	Other	kinases	cnaLUAD19	4	43	0.426692	5.67705	6.0042			0.204627	-0.327149	0.388444	0.786799	0.41865			50.2296	LUAD	GDSC2
AZD1208	1449	PIM1	PIM2	PIM3	Other	kinases	cnaLUAD21	5	42	1.03337	6.65454	5.89562			0.113867	0.758921	0.840231	0.723258	0.0341887			22.7925	LUAD	GDSC2
AZD1208	1449	PIM1	PIM2	PIM3	Other	kinases	cnaLUAD22	6	41	0.47904	6.29489	5.92974			0.201672	0.365152	0.569528	0.783021	0.278932			50.2296	LUAD	GDSC2
AZD1208	1449	PIM1	PIM2	PIM3	Other	kinases	cnaLUAD23	4	43	0.111676	6.05523	5.96902			0.791719	0.086211	0.563714	0.784736	0.831795			57.0632	LUAD	GDSC2
AZD1208	1449	PIM1	PIM2	PIM3	Other	kinases	cnaLUAD25	3	44	0.108203	6.05457	5.97102			0.912631	0.0835417	1.15765	0.749335	0.85692			57.0632	LUAD	GDSC2
AZD1208	1449	PIM1	PIM2	PIM3	Other	kinases	cnaLUAD27	10	37	0.510081	5.67304	6.05834			0.18122	-0.385297	0.772758	0.750953	0.15929			45.5114	LUAD	GDSC2
AZD1208	1449	PIM1	PIM2	PIM3	Other	kinases	cnaLUAD28	8	39	0.0219009	5.99039	5.97348			0.948091	0.0169149	0.622958	0.796805	0.955251			57.894	LUAD	GDSC2
AZD1208	1449	PIM1	PIM2	PIM3	Other	kinases	cnaLUAD29	7	40	0.323544	6.18757	5.93939			0.404113	0.24818	0.675585	0.780189	0.433844			50.2296	LUAD	GDSC2
AZD1208	1449	PIM1	PIM2	PIM3	Other	kinases	cnaLUAD30	7	40	0.254261	5.80993	6.00548			0.332774	-0.195547	0.392339	0.811665	0.537995			53.374	LUAD	GDSC2
AZD1208	1449	PIM1	PIM2	PIM3	Other	kinases	cnaLUAD31	3	44	0.062398	5.93124	5.97943			0.940798	-0.0481881	0.98414	0.760981	0.917181			57.3238	LUAD	GDSC2
AZD1208	1449	PIM1	PIM2	PIM3	Other	kinases	cnaLUAD32	3	44	0.731425	6.49661	5.94089			0.314859	0.555724	0.726995	0.761274	0.226663			50.2296	LUAD	GDSC2
AZD1208	1449	PIM1	PIM2	PIM3	Other	kinases	cnaLUAD34	15	32	0.135453	5.90527	6.00968			0.595569	-0.104402	0.461271	0.87537	0.667175			53.374	LUAD	GDSC2
AZD1208	1449	PIM1	PIM2	PIM3	Other	kinases	cnaLUAD35	3	44	0.952509	6.64637	5.93067			0.356072	0.715699	1.0425	0.735042	0.117428			45.5114	LUAD	GDSC2
AZD1332	1463	NTRK1	NTRK2	NTRK3	RTK signaling	ARID1A_mut	3	44	0.401058	3.77692	4.33886			0.413178	-0.561944	0.937056	1.41905	0.504945			46.7796	LUAD	GDSC2
AZD1332	1463	NTRK1	NTRK2	NTRK3	RTK signaling	EGFR_mut	5	42	0.778947	5.25494	4.18967			0.182743	1.06527	1.46032	1.35819	0.106623			29.1335	LUAD	GDSC2
AZD1332	1463	NTRK1	NTRK2	NTRK3	RTK signaling	KRAS_mut	15	32	0.311347	4.00772	4.4414			0.281771	-0.433685	1.14881	1.49013	0.325065			42.3486	LUAD	GDSC2
AZD1332	1463	NTRK1	NTRK2	NTRK3	RTK signaling	SMARCA4_mut	11	36	0.173538	4.11634	4.36002			0.600093	-0.243685	1.29046	1.43506	0.616912			49.8619	LUAD	GDSC2
AZD1332	1463	NTRK1	NTRK2	NTRK3	RTK signaling	STK11_mut	8	39	0.103407	4.18226	4.32776			0.795449	-0.1455	1.40854	1.40679	0.791128			55.8833	LUAD	GDSC2
AZD1332	1463	NTRK1	NTRK2	NTRK3	RTK signaling	TP53_mut	37	10	0.0603981	4.2849	4.36993			0.855334	-0.0850237	1.44628	1.24157	0.866192			55.8833	LUAD	GDSC2
AZD1332	1463	NTRK1	NTRK2	NTRK3	RTK signaling	cnaLUAD1	28	19	0.118873	4.23544	4.40254			0.695703	-0.167096	1.36297	1.4674	0.691097			53.1613	LUAD	GDSC2
AZD1332	1463	NTRK1	NTRK2	NTRK3	RTK signaling	cnaLUAD2	4	43	0.306263	4.69606	4.26643			0.200093	0.429635	0.44934	1.44709	0.560883			48.7724	LUAD	GDSC2
AZD1332	1463	NTRK1	NTRK2	NTRK3	RTK signaling	cnaLUAD3	8	39	0.098799	4.41835	4.27933			0.829668	0.139026	1.6662	1.35405	0.800227			55.8833	LUAD	GDSC2
AZD1332	1463	NTRK1	NTRK2	NTRK3	RTK signaling	cnaLUAD5	4	43	0.837995	5.35304	4.20531			0.021356	1.14772	0.624624	1.40781	0.115913			29.1335	LUAD	GDSC2
AZD1332	1463	NTRK1	NTRK2	NTRK3	RTK signaling	cnaLUAD6	3	44	0.414122	4.84603	4.26597			0.031478	0.580059	0.224127	1.43208	0.491243			46.7796	LUAD	GDSC2
AZD1332	1463	NTRK1	NTRK2	NTRK3	RTK signaling	cnaLUAD7	3	44	0.778422	5.3103	4.23431			0.124453	1.07599	0.792916	1.40368	0.198687			33.2313	LUAD	GDSC2
AZD1332	1463	NTRK1	NTRK2	NTRK3	RTK signaling	cnaLUAD10	5	42	0.4574	3.7333	4.37081			0.445262	-0.63751	1.6451	1.36678	0.338789			42.3486	LUAD	GDSC2
AZD1332	1463	NTRK1	NTRK2	NTRK3	RTK signaling	cnaLUAD11	7	40	0.318501	4.68216	4.23664			0.524875	0.445521	1.67407	1.35149	0.440995			46.4205	LUAD	GDSC2
AZD1332	1463	NTRK1	NTRK2	NTRK3	RTK signaling	cnaLUAD12	3	44	1.1607	2.8334	4.40319			0.168602	-1.56979	1.3219	1.35386	0.0580194			29.1335	LUAD	GDSC2
AZD1332	1463	NTRK1	NTRK2	NTRK3	RTK signaling	cnaLUAD14	6	41	0.365632	3.8573	4.36822			0.263461	-0.510916	0.89457	1.44797	0.407297			45.2552	LUAD	GDSC2
AZD1332	1463	NTRK1	NTRK2	NTRK3	RTK signaling	cnaLUAD15	3	44	0.295145	4.69102	4.27654			0.544398	0.414489	0.966914	1.42143	0.623274			49.8619	LUAD	GDSC2
AZD1332	1463	NTRK1	NTRK2	NTRK3	RTK signaling	cnaLUAD16	5	42	0.957428	5.45644	4.16568			0.0346135	1.29076	0.95786	1.38034	0.0489532			29.1335	LUAD	GDSC2
AZD1332	1463	NTRK1	NTRK2	NTRK3	RTK signaling	cnaLUAD17	3	44	0.534563	3.60449	4.35062			0.325043	-0.746132	1.00108	1.41145	0.375098			44.1292	LUAD	GDSC2
AZD1332	1463	NTRK1	NTRK2	NTRK3	RTK signaling	cnaLUAD18	5	42	0.0589641	4.37718	4.29416			0.909528	0.0830172	1.47453	1.40126	0.901366			56.3354	LUAD	GDSC2
AZD1332	1463	NTRK1	NTRK2	NTRK3	RTK signaling	cnaLUAD19	4	43	0.65597	5.13369	4.22572			0.322074	0.907968	1.51831	1.37408	0.216004			33.2313	LUAD	GDSC2
AZD1332	1463	NTRK1	NTRK2	NTRK3	RTK signaling	cnaLUAD21	5	42	1.10743	5.61874	4.14636			0.0399912	1.47238	1.13466	1.34705	0.0237295			29.1335	LUAD	GDSC2
AZD1332	1463	NTRK1	NTRK2	NTRK3	RTK signaling	cnaLUAD22	6	41	0.718057	3.44624	4.42837			0.116844	-0.982126	1.23586	1.38336	0.1074			29.1335	LUAD	GDSC2
AZD1332	1463	NTRK1	NTRK2	NTRK3	RTK signaling	cnaLUAD23	4	43	0.0273711	4.26773	4.30627			0.970925	-0.038542	1.91731	1.36451	0.958473			58.0893	LUAD	GDSC2
AZD1332	1463	NTRK1	NTRK2	NTRK3	RTK signaling	cnaLUAD25	3	44	1.00705	5.59045	4.21521			0.00644596	1.37524	0.434489	1.39387	0.098395			29.1335	LUAD	GDSC2
AZD1332	1463	NTRK1	NTRK2	NTRK3	RTK signaling	cnaLUAD27	10	37	0.0711303	4.22417	4.32429			0.851438	-0.100119	1.49388	1.38512	0.842712			55.8833	LUAD	GDSC2
AZD1332	1463	NTRK1	NTRK2	NTRK3	RTK signaling	cnaLUAD28	8	39	0.254969	4.5995	4.24217			0.435577	0.35733	1.06966	1.45435	0.514576			46.7796	LUAD	GDSC2
AZD1332	1463	NTRK1	NTRK2	NTRK3	RTK signaling	cnaLUAD29	7	40	0.625672	5.03412	4.17504			0.115132	0.859073	1.16906	1.40179	0.133727			29.7171	LUAD	GDSC2
AZD1332	1463	NTRK1	NTRK2	NTRK3	RTK signaling	cnaLUAD30	7	40	0.655641	3.53869	4.43674			0.113169	-0.898055	1.22179	1.3911	0.116534			29.1335	LUAD	GDSC2
AZD1332	1463	NTRK1	NTRK2	NTRK3	RTK signaling	cnaLUAD31	3	44	0.598138	5.08285	4.24982			0.292975	0.833031	1.02889	1.40734	0.321512			42.3486	LUAD	GDSC2
AZD1332	1463	NTRK1	NTRK2	NTRK3	RTK signaling	cnaLUAD32	3	44	0.792667	5.32805	4.2331			0.180998	1.09495	0.977727	1.39728	0.190744			33.2313	LUAD	GDSC2
AZD1332	1463	NTRK1	NTRK2	NTRK3	RTK signaling	cnaLUAD34	15	32	0.0590673	4.24638	4.32953			0.836297	-0.0831439	1.15122	1.50919	0.851127			55.8833	LUAD	GDSC2
AZD1332	1463	NTRK1	NTRK2	NTRK3	RTK signaling	cnaLUAD35	3	44	0.76039	5.28779	4.23585			0.310357	1.05195	1.35972	1.38452	0.209096			33.2313	LUAD	GDSC2
Ruxolitinib	1507	JAK1	JAK2	Other	kinases	ARID1A_mut	3	44	1.07895	6.19176	5.07173			0.0711539	1.12002	0.629554	1.05322	0.077266			57.9495	LUAD	GDSC2
Ruxolitinib	1507	JAK1	JAK2	Other	kinases	EGFR_mut	5	42	0.111633	5.25041	5.13047			0.810625	0.119944	0.996152	1.08179	0.814528			83.4278	LUAD	GDSC2
Ruxolitinib	1507	JAK1	JAK2	Other	kinases	KRAS_mut	15	32	0.496018	4.78987	5.30886			0.168991	-0.518985	1.25898	0.934519	0.119936			58.4178	LUAD	GDSC2
[truncated: 4,065 more rows]
[truncated: 2 more columns]

## Sheet: Sheet1
drug_target
TOP1
EGFR
BCL2
HDAC
PARP1
CHEK1
ERBB2
BRAF
WEE1
MDM2
MRE11
FGFR1
AURKA
AKT1
CDK4
MEK1
MET
MTORC1
PDGFR
IGF1R
TP53
CDK1
ESR1
DOT1L
NAMPT
JAK2
TNKS1
CDK2
IAP
PIM1
NTRK1
JAK1
NAE
XIAP
HSP90
ERK1
PORCN
HDAC1
ATR
NUAK1
PERK
HDAC8
BRD2
BRD4
EZH2
USP1
SYK
CDK9
KSP11
IRAK4
MCL1
PAK1
TAF1
ULK1
VSP34
IGFR1
BTK
TGFB1
BRPF1B
KRAS
MRCKB
IDH1
VEGFR
LRRK2
BRD9
USP7
BIRC5
TERT
ERK2
RSK2
PMRT5
PARP2
CHEK2
FGFR2
AKT2
CDK6
MEK2
SRC
ALK
KIT
PLK1
JAK3
TNKS2
PIM2
NTRK2
IAP1
HDAC3
NUAK2
SMARCA4
HDAC6
BRD3
UAF1
PAK2
BRPF2
CAPN1
FLT1
AKT
ESR2
USP47
KDR
RSK1
FGFR3
ROS1
CDK5
PIM3
NTRK3
ERBB3
AKT3
IAP2
SMARCA2
BFL1
FLT2
TIE2
RSK3
RAF
ROCK2
FLT3
VEGFR3
FLT4
RON
