# Supplementary material for: A prognostic signature for lung adenocarcinoma by five genes associated with chemotherapy in lung adenocarcinoma
Source: Clin Respir J. 2023 Dec 10;17(12):1349–60. doi: 10.1111/crj.13723 (PMC10730453; doi:10.1111/crj.13723)
Supplement: Supplementary file 2 — Table S2. The full result of GO terms and KEGG pathways. [file CRJ-17-1349-s001.xlsx]

## Sheet: GO-enrich
Table S2 The full result of GO terms and KEGG pathways
ONTOLOGY	ID	Description	GeneRatio	BgRatio	pvalue	p.adjust	qvalue	geneID	Count
BP	GO:0046777	protein autophosphorylation	44523	226/18862	6.82126e-16	1.13779e-12	5.30622e-13	AURKA/PAK1/CHEK2/LRRK2/NTRK2/FGFR2/CDK5/BTK/PIM2/ERBB2/ROS1	11
BP	GO:0018209	peptidyl-serine modification	44462	333/18862	9.83555e-11	8.20284e-08	3.82551e-08	AURKA/CDK1/PAK1/CHEK2/PARP1/LRRK2/NTRK3/NTRK2/CDK5	9
BP	GO:0018105	peptidyl-serine phosphorylation	44431	310/18862	1.92501e-09	1.07031e-06	4.99152e-07	AURKA/CDK1/PAK1/CHEK2/LRRK2/NTRK3/NTRK2/CDK5	8
BP	GO:0000082	G1/S transition of mitotic cell cycle	44400	275/18862	2.60527e-08	1.05828e-05	4.93545e-06	EZH2/AURKA/CDK1/CHEK2/CDK5/CDK4/PIM2	7
BP	GO:0042063	gliogenesis	44400	283/18862	3.17231e-08	1.05828e-05	4.93545e-06	EZH2/CDK1/HDAC1/IDH2/NTRK2/CDK5/ERBB2	7
BP	GO:0044843	cell cycle G1/S phase transition	44400	298/18862	4.52006e-08	1.25658e-05	5.86021e-06	EZH2/AURKA/CDK1/CHEK2/CDK5/CDK4/PIM2	7
BP	GO:0060284	regulation of cell development	44431	485/18862	6.29843e-08	1.50083e-05	6.99931e-06	EZH2/AURKA/PAK1/HDAC1/LRRK2/IDH2/NTRK2/CDK5	8
BP	GO:0016572	histone phosphorylation	44309	39/18862	1.34298e-07	2.80011e-05	1.30587e-05	AURKA/CHEK1/CDK1/CDK5	4
BP	GO:0071156	regulation of cell cycle arrest	44339	108/18862	1.73765e-07	3.10638e-05	1.4487e-05	AURKA/CDK1/CHEK2/CDK5/CDK4	5
BP	GO:0018108	peptidyl-tyrosine phosphorylation	44400	369/18862	1.93916e-07	3.10638e-05	1.4487e-05	JAK3/NTRK3/NTRK2/FGFR2/BTK/ERBB2/ROS1	7
BP	GO:0018212	peptidyl-tyrosine modification	44400	372/18862	2.04857e-07	3.10638e-05	1.4487e-05	JAK3/NTRK3/NTRK2/FGFR2/BTK/ERBB2/ROS1	7
BP	GO:0043406	positive regulation of MAP kinase activity	44370	230/18862	2.61378e-07	3.62108e-05	1.68874e-05	EZH2/CDK1/PAK1/LRRK2/NTRK3/ERBB2	6
BP	GO:2000134	negative regulation of G1/S transition of mitotic cell cycle	44339	119/18862	2.82219e-07	3.62108e-05	1.68874e-05	EZH2/AURKA/CDK1/CHEK2/CDK4	5
BP	GO:0045787	positive regulation of cell cycle	44400	395/18862	3.07437e-07	3.6629e-05	1.70824e-05	EZH2/AURKA/CHEK1/CDK1/CHEK2/FGFR2/CDK4	7
BP	GO:1902807	negative regulation of cell cycle G1/S phase transition	44339	124/18862	3.46526e-07	3.85337e-05	1.79707e-05	EZH2/AURKA/CDK1/CHEK2/CDK4	5
BP	GO:1901991	negative regulation of mitotic cell cycle phase transition	44370	250/18862	4.26659e-07	4.44792e-05	2.07435e-05	EZH2/AURKA/CHEK1/CDK1/CHEK2/CDK4	6
BP	GO:0072331	signal transduction by p53 class mediator	44370	263/18862	5.74228e-07	5.63419e-05	2.62758e-05	AURKA/CHEK1/CDK1/CHEK2/HDAC1/CDK5	6
BP	GO:1901988	negative regulation of cell cycle phase transition	44370	268/18862	6.41115e-07	5.94099e-05	2.77066e-05	EZH2/AURKA/CHEK1/CDK1/CHEK2/CDK4	6
BP	GO:0016570	histone modification	44400	448/18862	7.17689e-07	6.30055e-05	2.93835e-05	EZH2/AURKA/CHEK1/CDK1/HDAC1/LRRK2/CDK5	7
BP	GO:0016569	covalent chromatin modification	44400	461/18862	8.69393e-07	7.25074e-05	3.38148e-05	EZH2/AURKA/CHEK1/CDK1/HDAC1/LRRK2/CDK5	7
BP	GO:0048511	rhythmic process	44370	294/18862	1.10049e-06	8.74107e-05	4.07652e-05	EZH2/CDK1/HDAC1/NTRK2/CDK5/CDK4	6
BP	GO:0071900	regulation of protein serine/threonine kinase activity	44400	492/18862	1.34325e-06	0.000101843	4.74959e-05	EZH2/CDK1/PAK1/LRRK2/NTRK3/CDK4/ERBB2	7
BP	GO:0043405	regulation of MAP kinase activity	44370	307/18862	1.41541e-06	0.000102648	4.78711e-05	EZH2/CDK1/PAK1/LRRK2/NTRK3/ERBB2	6
BP	GO:0071902	positive regulation of protein serine/threonine kinase activity	44370	311/18862	1.52593e-06	0.000106052	4.94588e-05	EZH2/CDK1/PAK1/LRRK2/NTRK3/ERBB2	6
BP	GO:0072401	signal transduction involved in DNA integrity checkpoint	44309	73/18862	1.72908e-06	0.000106688	4.97552e-05	AURKA/CHEK1/CDK1/CHEK2	4
BP	GO:0072422	signal transduction involved in DNA damage checkpoint	44309	73/18862	1.72908e-06	0.000106688	4.97552e-05	AURKA/CHEK1/CDK1/CHEK2	4
BP	GO:0007422	peripheral nervous system development	44309	74/18862	1.82641e-06	0.000106688	4.97552e-05	CDK1/NTRK2/CDK5/ERBB2	4
BP	GO:0045930	negative regulation of mitotic cell cycle	44370	321/18862	1.83347e-06	0.000106688	4.97552e-05	EZH2/AURKA/CHEK1/CDK1/CHEK2/CDK4	6
BP	GO:2000045	regulation of G1/S transition of mitotic cell cycle	44339	174/18862	1.85488e-06	0.000106688	4.97552e-05	EZH2/AURKA/CDK1/CHEK2/CDK4	5
BP	GO:1901796	regulation of signal transduction by p53 class mediator	44339	177/18862	2.01756e-06	0.0001094	5.10201e-05	AURKA/CHEK1/CHEK2/HDAC1/CDK5	5
BP	GO:0072395	signal transduction involved in cell cycle checkpoint	44309	76/18862	2.03321e-06	0.0001094	5.10201e-05	AURKA/CHEK1/CDK1/CHEK2	4
BP	GO:1903533	regulation of protein targeting	44309	81/18862	2.62601e-06	0.000136881	6.38363e-05	PAK1/LRRK2/CDK5/ERBB2	4
BP	GO:0050767	regulation of neurogenesis	44370	348/18862	2.92521e-06	0.000147856	6.89547e-05	EZH2/PAK1/HDAC1/IDH2/NTRK2/CDK5	6
BP	GO:1902806	regulation of cell cycle G1/S phase transition	44339	195/18862	3.24481e-06	0.000159186	7.42387e-05	EZH2/AURKA/CDK1/CHEK2/CDK4	5
BP	GO:0030900	forebrain development	44370	357/18862	3.38933e-06	0.000161526	7.53299e-05	EZH2/HDAC1/LRRK2/NTRK2/FGFR2/CDK5	6
BP	GO:0010948	negative regulation of cell cycle process	44370	359/18862	3.50023e-06	0.000162177	7.56335e-05	EZH2/AURKA/CHEK1/CDK1/CHEK2/CDK4	6
BP	GO:0048709	oligodendrocyte differentiation	44309	93/18862	4.56404e-06	0.000204613	9.5424e-05	HDAC1/NTRK2/CDK5/ERBB2	4
BP	GO:0010001	glial cell differentiation	44339	210/18862	4.66144e-06	0.000204613	9.5424e-05	CDK1/HDAC1/NTRK2/CDK5/ERBB2	5
BP	GO:0007623	circadian rhythm	44339	212/18862	4.8821e-06	0.000208804	9.73784e-05	EZH2/CDK1/HDAC1/NTRK2/CDK4	5
BP	GO:0021761	limbic system development	44309	98/18862	5.62386e-06	0.000234515	0.000109369	EZH2/HDAC1/FGFR2/CDK5	4
BP	GO:0090314	positive regulation of protein targeting to membrane	44278	30/18862	6.29322e-06	0.000256027	0.000119401	PAK1/CDK5/ERBB2	3
BP	GO:0021537	telencephalon development	44339	231/18862	7.41477e-06	0.000294472	0.000137331	EZH2/HDAC1/LRRK2/NTRK2/CDK5	5
BP	GO:0007050	cell cycle arrest	44339	235/18862	8.05957e-06	0.000312636	0.000145802	AURKA/CDK1/CHEK2/CDK5/CDK4	5
BP	GO:0051960	regulation of nervous system development	44370	422/18862	8.84595e-06	0.000335342	0.000156391	EZH2/PAK1/HDAC1/IDH2/NTRK2/CDK5	6
BP	GO:0010975	regulation of neuron projection development	44370	428/18862	9.58763e-06	0.000355381	0.000165737	EZH2/PAK1/LRRK2/NTRK3/NTRK2/CDK5	6
BP	GO:0014037	Schwann cell differentiation	44278	36/18862	1.10147e-05	0.000384977	0.000179539	CDK1/NTRK2/CDK5	3
BP	GO:0090313	regulation of protein targeting to membrane	44278	36/18862	1.10147e-05	0.000384977	0.000179539	PAK1/CDK5/ERBB2	3
BP	GO:1901990	regulation of mitotic cell cycle phase transition	44370	439/18862	1.10785e-05	0.000384977	0.000179539	EZH2/AURKA/CHEK1/CDK1/CHEK2/CDK4	6
BP	GO:0018107	peptidyl-threonine phosphorylation	44309	118/18862	1.17559e-05	0.000400179	0.000186629	CHEK1/CDK1/LRRK2/CDK5	4
BP	GO:0000086	G2/M transition of mitotic cell cycle	44339	258/18862	1.26692e-05	0.000422643	0.000197105	AURKA/CHEK1/CDK1/CHEK2/CDK4	5
BP	GO:0018210	peptidyl-threonine modification	44309	127/18862	1.57174e-05	0.000514052	0.000239735	CHEK1/CDK1/LRRK2/CDK5	4
BP	GO:0044839	cell cycle G2/M phase transition	44339	276/18862	1.75407e-05	0.000554642	0.000258665	AURKA/CHEK1/CDK1/CHEK2/CDK4	5
BP	GO:0042770	signal transduction in response to DNA damage	44309	131/18862	1.77618e-05	0.000554642	0.000258665	AURKA/CHEK1/CDK1/CHEK2	4
BP	GO:1901987	regulation of cell cycle phase transition	44370	478/18862	1.7956e-05	0.000554642	0.000258665	EZH2/AURKA/CHEK1/CDK1/CHEK2/CDK4	6
BP	GO:1903829	positive regulation of cellular protein localization	44339	295/18862	2.41563e-05	0.000732594	0.000341655	CDK1/PAK1/PARP1/CDK5/ERBB2	5
BP	GO:0090068	positive regulation of cell cycle process	44339	303/18862	2.74627e-05	0.000817996	0.000381484	EZH2/AURKA/CDK1/CHEK2/CDK4	5
BP	GO:0000077	DNA damage checkpoint	44309	148/18862	2.86953e-05	0.000839716	0.000391613	AURKA/CHEK1/CDK1/CHEK2	4
BP	GO:0021543	pallium development	44309	156/18862	3.52675e-05	0.000997053	0.000464989	EZH2/HDAC1/NTRK2/CDK5	4
BP	GO:0031570	DNA integrity checkpoint	44309	156/18862	3.52675e-05	0.000997053	0.000464989	AURKA/CHEK1/CDK1/CHEK2	4
BP	GO:0007093	mitotic cell cycle checkpoint	44309	159/18862	3.79955e-05	0.00105627	0.000492608	AURKA/CHEK1/CDK1/CHEK2	4
BP	GO:0006977	DNA damage response, signal transduction by p53 class mediator resulting in cell cycle arrest	44278	56/18862	4.20881e-05	0.00115087	0.000536723	AURKA/CDK1/CHEK2	3
BP	GO:0072431	signal transduction involved in mitotic G1 DNA damage checkpoint	44278	57/18862	4.4391e-05	0.0011753	0.000548119	AURKA/CDK1/CHEK2	3
BP	GO:1902400	intracellular signal transduction involved in G1 DNA damage checkpoint	44278	57/18862	4.4391e-05	0.0011753	0.000548119	AURKA/CDK1/CHEK2	3
BP	GO:1902402	signal transduction involved in mitotic DNA damage checkpoint	44278	59/18862	4.92417e-05	0.00126362	0.000589306	AURKA/CDK1/CHEK2	3
BP	GO:1902403	signal transduction involved in mitotic DNA integrity checkpoint	44278	59/18862	4.92417e-05	0.00126362	0.000589306	AURKA/CDK1/CHEK2	3
BP	GO:0010518	positive regulation of phospholipase activity	44278	60/18862	5.17922e-05	0.00130893	0.000610438	NTRK3/NTRK2/FGFR2	3
BP	GO:0072413	signal transduction involved in mitotic cell cycle checkpoint	44278	61/18862	5.44278e-05	0.00135501	0.000631927	AURKA/CDK1/CHEK2	3
BP	GO:0031571	mitotic G1 DNA damage checkpoint	44278	62/18862	5.71499e-05	0.00140185	0.000653773	AURKA/CDK1/CHEK2	3
BP	GO:0044783	G1 DNA damage checkpoint	44278	63/18862	5.99597e-05	0.00142875	0.000666319	AURKA/CDK1/CHEK2	3
BP	GO:0044819	mitotic G1/S transition checkpoint	44278	63/18862	5.99597e-05	0.00142875	0.000666319	AURKA/CDK1/CHEK2	3
BP	GO:0033148	positive regulation of intracellular estrogen receptor signaling pathway	44250	10/18862	6.36255e-05	0.0014538	0.000677999	PAK1/PARP1	2
BP	GO:0046487	glyoxylate metabolic process	44250	10/18862	6.36255e-05	0.0014538	0.000677999	IDH2/IDH1	2
BP	GO:0048755	branching morphogenesis of a nerve	44250	10/18862	6.36255e-05	0.0014538	0.000677999	LRRK2/FGFR2	2
BP	GO:0010517	regulation of phospholipase activity	44278	70/18862	8.21932e-05	0.00185268	0.000864023	NTRK3/NTRK2/FGFR2	3
BP	GO:1901653	cellular response to peptide	44339	391/18862	9.22632e-05	0.00194278	0.000906043	PAK1/PARP1/JAK3/CDK5/CDK4	5
BP	GO:0021766	hippocampus development	44278	73/18862	9.31661e-05	0.00194278	0.000906043	EZH2/HDAC1/CDK5	3
BP	GO:0031100	animal organ regeneration	44278	73/18862	9.31661e-05	0.00194278	0.000906043	EZH2/AURKA/CDK4	3
BP	GO:0033143	regulation of intracellular steroid hormone receptor signaling pathway	44278	73/18862	9.31661e-05	0.00194278	0.000906043	PAK1/PARP1/HDAC1	3
BP	GO:0060193	positive regulation of lipase activity	44278	73/18862	9.31661e-05	0.00194278	0.000906043	NTRK3/NTRK2/FGFR2	3
BP	GO:0033145	positive regulation of intracellular steroid hormone receptor signaling pathway	44250	12/18862	9.31789e-05	0.00194278	0.000906043	PAK1/PARP1	2
BP	GO:0010389	regulation of G2/M transition of mitotic cell cycle	44309	203/18862	9.82409e-05	0.00202303	0.00094347	AURKA/CHEK1/CDK1/CDK4	4
BP	GO:0000075	cell cycle checkpoint	44309	209/18862	0.000109941	0.00223637	0.00104296	AURKA/CHEK1/CDK1/CHEK2	4
BP	GO:0021954	central nervous system neuron development	44278	81/18862	0.000126994	0.00251737	0.00117401	NTRK2/FGFR2/CDK5	3
BP	GO:0007100	mitotic centrosome separation	44250	14/18862	0.000128283	0.00251737	0.00117401	AURKA/CHEK1	2
BP	GO:0072350	tricarboxylic acid metabolic process	44250	14/18862	0.000128283	0.00251737	0.00117401	IDH2/IDH1	2
BP	GO:1902749	regulation of cell cycle G2/M phase transition	44309	219/18862	0.000131649	0.00252524	0.00117768	AURKA/CHEK1/CDK1/CDK4	4
BP	GO:0071158	positive regulation of cell cycle arrest	44278	82/18862	0.000131712	0.00252524	0.00117768	AURKA/CDK1/CHEK2	3
BP	GO:0060560	developmental growth involved in morphogenesis	44309	225/18862	0.000146079	0.00276886	0.0012913	AURKA/PAK1/FGFR2/CDK5	4
BP	GO:0051299	centrosome separation	44250	15/18862	0.00014791	0.00277206	0.00129279	AURKA/CHEK1	2
BP	GO:0006605	protein targeting	44339	441/18862	0.000162246	0.00300695	0.00140233	PAK1/LRRK2/CDK5/IDH1/ERBB2	5
BP	GO:0006979	response to oxidative stress	44339	444/18862	0.000167462	0.00306249	0.00142823	EZH2/PARP1/LRRK2/IDH1/BTK	5
BP	GO:0006103	2-oxoglutarate metabolic process	44250	16/18862	0.000168914	0.00306249	0.00142823	IDH2/IDH1	2
BP	GO:0090399	replicative senescence	44250	17/18862	0.000191294	0.00339484	0.00158323	CHEK1/CHEK2	2
BP	GO:0014013	regulation of gliogenesis	44278	93/18862	0.000191316	0.00339484	0.00158323	EZH2/HDAC1/IDH2	3
BP	GO:0021549	cerebellum development	44278	94/18862	0.000197466	0.00343142	0.00160029	EZH2/PAK1/CDK5	3
BP	GO:0007409	axonogenesis	44339	460/18862	0.000197492	0.00343142	0.00160029	PAK1/NTRK2/FGFR2/CDK5/ERBB2	5
BP	GO:0051896	regulation of protein kinase B signaling	44309	247/18862	0.000208913	0.00357468	0.0016671	NTRK3/NTRK2/FGFR2/ERBB2	4
BP	GO:0003300	cardiac muscle hypertrophy	44278	96/18862	0.000210148	0.00357468	0.0016671	EZH2/PAK1/PARP1	3
BP	GO:0033157	regulation of intracellular protein transport	44309	248/18862	0.000212167	0.00357468	0.0016671	PAK1/LRRK2/CDK5/ERBB2	4
BP	GO:0060191	regulation of lipase activity	44278	97/18862	0.000216683	0.00360442	0.00168097	NTRK3/NTRK2/FGFR2	3
BP	GO:0016049	cell growth	44339	470/18862	0.000218253	0.00360442	0.00168097	AURKA/PAK1/CDK5/ERBB2/ROS1	5
BP	GO:0014897	striated muscle hypertrophy	44278	99/18862	0.000230145	0.00376354	0.00175518	EZH2/PAK1/PARP1	3
BP	GO:0010972	negative regulation of G2/M transition of mitotic cell cycle	44278	100/18862	0.000237074	0.0038058	0.00177489	AURKA/CHEK1/CDK1	3
BP	GO:0051900	regulation of mitochondrial depolarization	44250	19/18862	0.000240167	0.0038058	0.00177489	PARP1/LRRK2	2
BP	GO:2000251	positive regulation of actin cytoskeleton reorganization	44250	19/18862	0.000240167	0.0038058	0.00177489	NTRK3/CDK5	2
BP	GO:0014896	muscle hypertrophy	44278	101/18862	0.000244137	0.0038058	0.00177489	EZH2/PAK1/PARP1	3
BP	GO:0022037	metencephalon development	44278	101/18862	0.000244137	0.0038058	0.00177489	EZH2/PAK1/CDK5	3
BP	GO:0044773	mitotic DNA damage checkpoint	44278	102/18862	0.000251335	0.00388174	0.0018103	AURKA/CDK1/CHEK2	3
BP	GO:0048285	organelle fission	44339	486/18862	0.000254902	0.00388704	0.00181277	AURKA/CHEK1/CDK1/CHEK2/LRRK2	5
BP	GO:0043087	regulation of GTPase activity	44339	487/18862	0.000257339	0.00388704	0.00181277	EZH2/LRRK2/NTRK3/NTRK2/ERBB2	5
BP	GO:0031532	actin cytoskeleton reorganization	44278	103/18862	0.00025867	0.00388704	0.00181277	PAK1/NTRK3/CDK5	3
BP	GO:0030330	DNA damage response, signal transduction by p53 class mediator	44278	106/18862	0.000281501	0.00415526	0.00193786	AURKA/CDK1/CHEK2	3
BP	GO:0044774	mitotic DNA integrity checkpoint	44278	106/18862	0.000281501	0.00415526	0.00193786	AURKA/CDK1/CHEK2	3
BP	GO:0033138	positive regulation of peptidyl-serine phosphorylation	44278	107/18862	0.000289391	0.00419743	0.00195753	PAK1/NTRK3/NTRK2	3
BP	GO:1901989	positive regulation of cell cycle phase transition	44278	107/18862	0.000289391	0.00419743	0.00195753	EZH2/CDK1/CDK4	3
BP	GO:1903429	regulation of cell maturation	44250	21/18862	0.000294505	0.00423478	0.00197495	AURKA/LRRK2	2
BP	GO:0043491	protein kinase B signaling	44309	273/18862	0.000305996	0.00436241	0.00203447	NTRK3/NTRK2/FGFR2/ERBB2	4
BP	GO:0030522	intracellular receptor signaling pathway	44309	274/18862	0.000310278	0.00438597	0.00204546	EZH2/PAK1/PARP1/HDAC1	4
BP	GO:0034504	protein localization to nucleus	44309	275/18862	0.000314604	0.00440974	0.00205654	CDK1/PARP1/LRRK2/CDK5	4
BP	GO:1902750	negative regulation of cell cycle G2/M phase transition	44278	111/18862	0.00032238	0.00446246	0.00208113	AURKA/CHEK1/CDK1	3
BP	GO:0051882	mitochondrial depolarization	44250	22/18862	0.000323715	0.00446246	0.00208113	PARP1/LRRK2	2
BP	GO:0030518	intracellular steroid hormone receptor signaling pathway	44278	113/18862	0.000339747	0.00464506	0.00216629	PAK1/PARP1/HDAC1	3
BP	GO:0097193	intrinsic apoptotic signaling pathway	44309	283/18862	0.000350784	0.00472755	0.00220476	CHEK2/PARP1/HDAC1/LRRK2	4
BP	GO:0071157	negative regulation of cell cycle arrest	44250	23/18862	0.000354282	0.00472755	0.00220476	CHEK2/CDK4	2
BP	GO:1903421	regulation of synaptic vesicle recycling	44250	23/18862	0.000354282	0.00472755	0.00220476	LRRK2/CDK5	2
BP	GO:0010720	positive regulation of cell development	44309	290/18862	0.000384816	0.00503271	0.00234707	AURKA/PAK1/HDAC1/NTRK2	4
BP	GO:0043500	muscle adaptation	44278	118/18862	0.000385777	0.00503271	0.00234707	EZH2/PAK1/PARP1	3
BP	GO:2000209	regulation of anoikis	44250	24/18862	0.000386203	0.00503271	0.00234707	CHEK2/NTRK2	2
BP	GO:0031647	regulation of protein stability	44309	295/18862	0.000410532	0.00530827	0.00247559	AURKA/CHEK2/LRRK2/PIM2	4
BP	GO:0140014	mitotic nuclear division	44309	296/18862	0.000415819	0.00533528	0.00248818	AURKA/CHEK1/CDK1/CHEK2	4
BP	GO:0034599	cellular response to oxidative stress	44309	299/18862	0.000431975	0.00550026	0.00256512	EZH2/PARP1/LRRK2/BTK	4
BP	GO:0051224	negative regulation of protein transport	44278	123/18862	0.000435647	0.005505	0.00256733	LRRK2/IDH2/CDK5	3
BP	GO:1901214	regulation of neuron death	44309	302/18862	0.000448575	0.00562574	0.00262364	PARP1/LRRK2/NTRK2/CDK5	4
BP	GO:1904950	negative regulation of establishment of protein localization	44278	127/18862	0.000478397	0.00591086	0.00275661	LRRK2/IDH2/CDK5	3
BP	GO:1905477	positive regulation of protein localization to membrane	44278	127/18862	0.000478397	0.00591086	0.00275661	PAK1/CDK5/ERBB2	3
BP	GO:0010971	positive regulation of G2/M transition of mitotic cell cycle	44250	27/18862	0.000490058	0.00601042	0.00280304	CDK1/CDK4	2
BP	GO:0007098	centrosome cycle	44278	129/18862	0.000500746	0.00609667	0.00284327	AURKA/CHEK1/CDK1	3
BP	GO:0014044	Schwann cell development	44250	28/18862	0.000527364	0.00637422	0.00297271	NTRK2/CDK5	2
BP	GO:0048638	regulation of developmental growth	44309	319/18862	0.000551396	0.00661675	0.00308581	PAK1/FGFR2/CDK5/CDK4	4
BP	GO:0043401	steroid hormone mediated signaling pathway	44278	134/18862	0.000559525	0.00666634	0.00310894	PAK1/PARP1/HDAC1	3
BP	GO:0071375	cellular response to peptide hormone stimulus	44309	325/18862	0.000591397	0.0069961	0.00326273	PAK1/PARP1/JAK3/CDK4	4
BP	GO:0030183	B cell differentiation	44278	137/18862	0.000596825	0.00701059	0.00326949	EZH2/JAK3/BTK	3
BP	GO:0008045	motor neuron axon guidance	44250	30/18862	0.000605988	0.00701936	0.00327357	CDK5/ERBB2	2
BP	GO:1902751	positive regulation of cell cycle G2/M phase transition	44250	30/18862	0.000605988	0.00701936	0.00327357	CDK1/CDK4	2
BP	GO:0032147	activation of protein kinase activity	44309	328/18862	0.000612155	0.00704189	0.00328408	CDK1/PAK1/LRRK2/NTRK3	4
BP	GO:0030902	hindbrain development	44278	139/18862	0.000622556	0.00710635	0.00331414	EZH2/PAK1/CDK5	3
BP	GO:0048545	response to steroid hormone	44309	330/18862	0.000626279	0.00710635	0.00331414	PAK1/PARP1/HDAC1/IDH1	4
BP	GO:0031023	microtubule organizing center organization	44278	140/18862	0.000635683	0.00716432	0.00334118	AURKA/CHEK1/CDK1	3
BP	GO:0097421	liver regeneration	44250	31/18862	0.0006473	0.00724628	0.0033794	EZH2/AURKA	2
BP	GO:0033135	regulation of peptidyl-serine phosphorylation	44278	143/18862	0.000676125	0.00751852	0.00350636	PAK1/NTRK3/NTRK2	3
BP	GO:0048011	neurotrophin TRK receptor signaling pathway	44250	32/18862	0.000689941	0.0075712	0.00353093	NTRK3/NTRK2	2
BP	GO:0071353	cellular response to interleukin-4	44250	32/18862	0.000689941	0.0075712	0.00353093	JAK3/CDK4	2
BP	GO:0070997	neuron death	44309	342/18862	0.000715947	0.00780522	0.00364007	PARP1/LRRK2/NTRK2/CDK5	4
BP	GO:0031346	positive regulation of cell projection organization	44309	344/18862	0.000731732	0.00792551	0.00369617	EZH2/PAK1/NTRK3/NTRK2	4
BP	GO:0062197	cellular response to chemical stress	44309	347/18862	0.000755872	0.00813416	0.00379348	EZH2/PARP1/LRRK2/BTK	4
BP	GO:0006099	tricarboxylic acid cycle	44250	34/18862	0.000779201	0.00824048	0.00384306	IDH2/IDH1	2
BP	GO:0043276	anoikis	44250	34/18862	0.000779201	0.00824048	0.00384306	CHEK2/NTRK2	2
BP	GO:0032386	regulation of intracellular transport	44309	350/18862	0.000780573	0.00824048	0.00384306	PAK1/LRRK2/CDK5/ERBB2	4
BP	GO:0050770	regulation of axonogenesis	44278	151/18862	0.000791915	0.00830763	0.00387438	PAK1/NTRK2/CDK5	3
BP	GO:0010976	positive regulation of neuron projection development	44278	153/18862	0.000822709	0.00839425	0.00391477	EZH2/NTRK3/NTRK2	3
BP	GO:0051250	negative regulation of lymphocyte activation	44278	153/18862	0.000822709	0.00839425	0.00391477	JAK3/BTK/ERBB2	3
BP	GO:0006739	NADP metabolic process	44250	35/18862	0.000825813	0.00839425	0.00391477	IDH2/IDH1	2
BP	GO:0070670	response to interleukin-4	44250	35/18862	0.000825813	0.00839425	0.00391477	JAK3/CDK4	2
BP	GO:0000187	activation of MAPK activity	44278	154/18862	0.000838388	0.00839425	0.00391477	CDK1/LRRK2/NTRK3	3
BP	GO:0014065	phosphatidylinositol 3-kinase signaling	44278	154/18862	0.000838388	0.00839425	0.00391477	NTRK3/NTRK2/ERBB2	3
BP	GO:0034401	chromatin organization involved in regulation of transcription	44278	154/18862	0.000838388	0.00839425	0.00391477	EZH2/CHEK1/HDAC1	3
BP	GO:0051098	regulation of binding	44309	357/18862	0.000840432	0.00839425	0.00391477	AURKA/PARP1/LRRK2/CDK5	4
BP	GO:0030098	lymphocyte differentiation	44309	358/18862	0.000849241	0.00843175	0.00393226	EZH2/JAK3/BTK/ERBB2	4
BP	GO:0031572	G2 DNA damage checkpoint	44250	36/18862	0.000873742	0.00862368	0.00402177	CHEK1/CDK1	2
BP	GO:0034614	cellular response to reactive oxygen species	44278	159/18862	0.000919641	0.00895082	0.00417434	EZH2/LRRK2/BTK	3
BP	GO:0051147	regulation of muscle cell differentiation	44278	159/18862	0.000919641	0.00895082	0.00417434	EZH2/PAK1/FGFR2	3
BP	GO:0044818	mitotic G2/M transition checkpoint	44250	37/18862	0.000922986	0.00895082	0.00417434	CHEK1/CDK1	2
BP	GO:2001242	regulation of intrinsic apoptotic signaling pathway	44278	160/18862	0.00093647	0.00902908	0.00421084	PARP1/HDAC1/LRRK2	3
BP	GO:0038179	neurotrophin signaling pathway	44250	38/18862	0.000973541	0.00922651	0.00430291	NTRK3/NTRK2	2
BP	GO:0051154	negative regulation of striated muscle cell differentiation	44250	38/18862	0.000973541	0.00922651	0.00430291	EZH2/PAK1	2
BP	GO:2000249	regulation of actin cytoskeleton reorganization	44250	38/18862	0.000973541	0.00922651	0.00430291	NTRK3/CDK5	2
BP	GO:1990138	neuron projection extension	44278	164/18862	0.00100574	0.00947784	0.00442012	AURKA/PAK1/CDK5	3
BP	GO:0033146	regulation of intracellular estrogen receptor signaling pathway	44250	39/18862	0.0010254	0.00960885	0.00448122	PAK1/PARP1	2
BP	GO:0048469	cell maturation	44278	166/18862	0.00104156	0.00970575	0.00452641	AURKA/LRRK2/BTK	3
BP	GO:0098760	response to interleukin-7	44250	40/18862	0.00107857	0.00993956	0.00463545	JAK3/BTK	2
BP	GO:0098761	cellular response to interleukin-7	44250	40/18862	0.00107857	0.00993956	0.00463545	JAK3/BTK	2
BP	GO:0051099	positive regulation of binding	44278	170/18862	0.00111562	0.0102158	0.00476427	PARP1/LRRK2/CDK5	3
BP	GO:0070317	negative regulation of G0 to G1 transition	44250	41/18862	0.00113304	0.0102158	0.00476427	EZH2/CHEK1	2
BP	GO:0090317	negative regulation of intracellular protein transport	44250	41/18862	0.00113304	0.0102158	0.00476427	LRRK2/CDK5	2
BP	GO:1904646	cellular response to amyloid-beta	44250	41/18862	0.00113304	0.0102158	0.00476427	PARP1/CDK5	2
BP	GO:0008361	regulation of cell size	44278	173/18862	0.00117329	0.0105218	0.00490698	PAK1/CDK5/CDK4	3
BP	GO:0045619	regulation of lymphocyte differentiation	44278	175/18862	0.00121277	0.0108177	0.00504497	JAK3/BTK/ERBB2	3
BP	GO:0048489	synaptic vesicle transport	44250	43/18862	0.00124588	0.0110539	0.00515514	LRRK2/CDK5	2
BP	GO:0021953	central nervous system neuron differentiation	44278	178/18862	0.00127356	0.0112138	0.00522972	NTRK2/FGFR2/CDK5	3
BP	GO:0002696	positive regulation of leukocyte activation	44309	401/18862	0.00129346	0.0112138	0.00522972	PAK1/JAK3/LRRK2/BTK	4
BP	GO:0090316	positive regulation of intracellular protein transport	44278	179/18862	0.00129424	0.0112138	0.00522972	PAK1/CDK5/ERBB2	3
BP	GO:0003254	regulation of membrane depolarization	44250	44/18862	0.00130424	0.0112138	0.00522972	PARP1/LRRK2	2
BP	GO:0010863	positive regulation of phospholipase C activity	44250	44/18862	0.00130424	0.0112138	0.00522972	NTRK3/NTRK2	2
BP	GO:0021695	cerebellar cortex development	44250	44/18862	0.00130424	0.0112138	0.00522972	EZH2/CDK5	2
BP	GO:0001558	regulation of cell growth	44309	406/18862	0.00135396	0.0115481	0.00538562	PAK1/CDK5/ERBB2/ROS1	4
BP	GO:0002695	negative regulation of leukocyte activation	44278	182/18862	0.00135755	0.0115481	0.00538562	JAK3/BTK/ERBB2	3
BP	GO:0061001	regulation of dendritic spine morphogenesis	44250	45/18862	0.0013639	0.0115481	0.00538562	LRRK2/CDK5	2
BP	GO:0043547	positive regulation of GTPase activity	44309	411/18862	0.00141641	0.0117429	0.00547645	EZH2/LRRK2/NTRK3/ERBB2	4
BP	GO:1903131	mononuclear cell differentiation	44309	411/18862	0.00141641	0.0117429	0.00547645	EZH2/JAK3/BTK/ERBB2	4
BP	GO:0070316	regulation of G0 to G1 transition	44250	46/18862	0.00142484	0.0117429	0.00547645	EZH2/CHEK1	2
BP	GO:1900274	regulation of phospholipase C activity	44250	46/18862	0.00142484	0.0117429	0.00547645	NTRK3/NTRK2	2
BP	GO:0050808	synapse organization	44309	412/18862	0.00142914	0.0117429	0.00547645	LRRK2/NTRK2/CDK5/ERBB2	4
BP	GO:0050867	positive regulation of cell activation	44309	412/18862	0.00142914	0.0117429	0.00547645	PAK1/JAK3/LRRK2/BTK	4
BP	GO:0001763	morphogenesis of a branching structure	44278	186/18862	0.00144496	0.0118115	0.00550846	PAK1/LRRK2/FGFR2	3
BP	GO:0045333	cellular respiration	44278	187/18862	0.00146735	0.0118115	0.00550846	CDK1/IDH2/IDH1	3
BP	GO:1903706	regulation of hemopoiesis	44309	415/18862	0.00146781	0.0118115	0.00550846	JAK3/HDAC1/BTK/ERBB2	4
BP	GO:0007528	neuromuscular junction development	44250	47/18862	0.00148706	0.0118115	0.00550846	LRRK2/ERBB2	2
BP	GO:0010569	regulation of double-strand break repair via homologous recombination	44250	47/18862	0.00148706	0.0118115	0.00550846	CHEK1/PARP1	2
BP	GO:0045023	G0 to G1 transition	44250	47/18862	0.00148706	0.0118115	0.00550846	EZH2/CHEK1	2
BP	GO:0045581	negative regulation of T cell differentiation	44250	47/18862	0.00148706	0.0118115	0.00550846	JAK3/ERBB2	2
BP	GO:0060688	regulation of morphogenesis of a branching structure	44250	48/18862	0.00155056	0.0121997	0.00568951	LRRK2/FGFR2	2
BP	GO:1990090	cellular response to nerve growth factor stimulus	44250	48/18862	0.00155056	0.0121997	0.00568951	NTRK3/NTRK2	2
BP	GO:0071478	cellular response to radiation	44278	191/18862	0.00155912	0.0122094	0.00569403	CHEK1/CHEK2/PARP1	3
BP	GO:0031099	regeneration	44278	192/18862	0.00158261	0.0122781	0.00572605	EZH2/AURKA/CDK4	3
BP	GO:0048015	phosphatidylinositol-mediated signaling	44278	192/18862	0.00158261	0.0122781	0.00572605	NTRK3/NTRK2/ERBB2	3
BP	GO:0009755	hormone-mediated signaling pathway	44278	193/18862	0.00160632	0.0124044	0.00578494	PAK1/PARP1/HDAC1	3
BP	GO:1905475	regulation of protein localization to membrane	44278	194/18862	0.00163025	0.0125312	0.00584408	PAK1/CDK5/ERBB2	3
BP	GO:1901215	negative regulation of neuron death	44278	195/18862	0.00165441	0.0125587	0.00585694	LRRK2/NTRK2/CDK5	3
BP	GO:0043393	regulation of protein binding	44278	196/18862	0.0016788	0.0125587	0.00585694	AURKA/LRRK2/CDK5	3
BP	GO:0048017	inositol lipid-mediated signaling	44278	196/18862	0.0016788	0.0125587	0.00585694	NTRK3/NTRK2/ERBB2	3
BP	GO:0008347	glial cell migration	44250	50/18862	0.00168141	0.0125587	0.00585694	IDH2/CDK5	2
BP	GO:0022029	telencephalon cell migration	44250	50/18862	0.00168141	0.0125587	0.00585694	LRRK2/CDK5	2
BP	GO:1990089	response to nerve growth factor	44250	50/18862	0.00168141	0.0125587	0.00585694	NTRK3/NTRK2	2
BP	GO:0042391	regulation of membrane potential	44309	431/18862	0.00168654	0.0125587	0.00585694	PARP1/LRRK2/NTRK2/CDK5	4
BP	GO:0043523	regulation of neuron apoptotic process	44278	197/18862	0.0017034	0.0126279	0.0058892	PARP1/NTRK2/CDK5	3
BP	GO:0043434	response to peptide hormone	44309	435/18862	0.0017446	0.0128498	0.00599268	PAK1/PARP1/JAK3/CDK4	4
BP	GO:1904645	response to amyloid-beta	44250	51/18862	0.00174874	0.0128498	0.00599268	PARP1/CDK5	2
BP	GO:0000280	nuclear division	44309	436/18862	0.00175933	0.0128709	0.00600251	AURKA/CHEK1/CDK1/CHEK2	4
BP	GO:0050866	negative regulation of cell activation	44278	200/18862	0.00177859	0.0129549	0.00604172	JAK3/BTK/ERBB2	3
BP	GO:0071383	cellular response to steroid hormone stimulus	44278	201/18862	0.0018041	0.0130837	0.00610175	PAK1/PARP1/HDAC1	3
BP	GO:0050807	regulation of synapse organization	44278	204/18862	0.00188203	0.0135102	0.00630067	LRRK2/NTRK2/CDK5	3
BP	GO:0010332	response to gamma radiation	44250	53/18862	0.00188722	0.0135102	0.00630067	CHEK2/PARP1	2
BP	GO:0021885	forebrain cell migration	44250	53/18862	0.00188722	0.0135102	0.00630067	LRRK2/CDK5	2
BP	GO:0009314	response to radiation	44309	447/18862	0.00192714	0.013737	0.00640646	CHEK1/CHEK2/PARP1/CDK5	4
BP	GO:0070228	regulation of lymphocyte apoptotic process	44250	54/18862	0.00195835	0.0138412	0.00645505	JAK3/BTK	2
BP	GO:0097479	synaptic vesicle localization	44250	54/18862	0.00195835	0.0138412	0.00645505	LRRK2/CDK5	2
BP	GO:0007405	neuroblast proliferation	44250	55/18862	0.00203075	0.0141727	0.00660965	LRRK2/FGFR2	2
BP	GO:0045620	negative regulation of lymphocyte differentiation	44250	55/18862	0.00203075	0.0141727	0.00660965	JAK3/ERBB2	2
BP	GO:2000300	regulation of synaptic vesicle exocytosis	44250	55/18862	0.00203075	0.0141727	0.00660965	LRRK2/CDK5	2
BP	GO:0006612	protein targeting to membrane	44278	211/18862	0.00207197	0.0144002	0.00671572	PAK1/CDK5/ERBB2	3
BP	GO:0050803	regulation of synapse structure or activity	44278	214/18862	0.0021569	0.0149283	0.006962	LRRK2/NTRK2/CDK5	3
BP	GO:0030520	intracellular estrogen receptor signaling pathway	44250	57/18862	0.00217931	0.0149592	0.00697644	PAK1/PARP1	2
BP	GO:0032387	negative regulation of intracellular transport	44250	57/18862	0.00217931	0.0149592	0.00697644	LRRK2/CDK5	2
BP	GO:0050769	positive regulation of neurogenesis	44278	217/18862	0.00224398	0.0152774	0.00712482	PAK1/HDAC1/NTRK2	3
BP	GO:1903792	negative regulation of anion transport	44278	217/18862	0.00224398	0.0152774	0.00712482	LRRK2/IDH2/CDK5	3
BP	GO:0071695	anatomical structure maturation	44278	218/18862	0.00227349	0.0154153	0.00718916	AURKA/LRRK2/BTK	3
BP	GO:0032388	positive regulation of intracellular transport	44278	219/18862	0.00230323	0.0155538	0.00725374	PAK1/CDK5/ERBB2	3
BP	GO:0048488	synaptic vesicle endocytosis	44250	59/18862	0.00233288	0.0155673	0.00726001	LRRK2/CDK5	2
BP	GO:0140238	presynaptic endocytosis	44250	59/18862	0.00233288	0.0155673	0.00726001	LRRK2/CDK5	2
BP	GO:0051495	positive regulation of cytoskeleton organization	44278	220/18862	0.00233322	0.0155673	0.00726001	PAK1/NTRK3/CDK5	3
BP	GO:0050670	regulation of lymphocyte proliferation	44278	221/18862	0.00236346	0.0156438	0.00729572	JAK3/BTK/ERBB2	3
BP	GO:2001020	regulation of response to DNA damage stimulus	44278	221/18862	0.00236346	0.0156438	0.00729572	CHEK1/CHEK2/PARP1	3
BP	GO:0048588	developmental cell growth	44278	222/18862	0.00239393	0.0157743	0.00735657	AURKA/PAK1/CDK5	3
BP	GO:0050994	regulation of lipid catabolic process	44250	60/18862	0.00241154	0.0157743	0.00735657	CDK4/IDH1	2
BP	GO:0060997	dendritic spine morphogenesis	44250	60/18862	0.00241154	0.0157743	0.00735657	LRRK2/CDK5	2
BP	GO:0032944	regulation of mononuclear cell proliferation	44278	223/18862	0.00242465	0.0157981	0.00736767	JAK3/BTK/ERBB2	3
BP	GO:0000302	response to reactive oxygen species	44278	224/18862	0.00245562	0.0159376	0.00743273	EZH2/LRRK2/BTK	3
BP	GO:0032869	cellular response to insulin stimulus	44278	226/18862	0.00251828	0.016281	0.00759286	PAK1/PARP1/CDK4	3
BP	GO:0032886	regulation of microtubule-based process	44278	227/18862	0.00254999	0.0164223	0.00765876	AURKA/PAK1/ERBB2	3
BP	GO:0051402	neuron apoptotic process	44278	230/18862	0.00264658	0.0169674	0.00791297	PARP1/NTRK2/CDK5	3
BP	GO:0006081	cellular aldehyde metabolic process	44250	63/18862	0.00265497	0.0169674	0.00791297	IDH2/IDH1	2
BP	GO:0051148	negative regulation of muscle cell differentiation	44250	64/18862	0.00273859	0.0173796	0.0081052	EZH2/PAK1	2
BP	GO:0097305	response to alcohol	44278	233/18862	0.00274542	0.0173796	0.0081052	PARP1/FGFR2/CDK4	3
BP	GO:0090066	regulation of anatomical structure size	44309	493/18862	0.00275072	0.0173796	0.0081052	PAK1/LRRK2/CDK5/CDK4	4
BP	GO:0016358	dendrite development	44278	234/18862	0.00277887	0.0174912	0.00815725	EZH2/LRRK2/CDK5	3
BP	GO:0070663	regulation of leukocyte proliferation	44278	241/18862	0.00302011	0.0189382	0.00883207	JAK3/BTK/ERBB2	3
BP	GO:0010611	regulation of cardiac muscle hypertrophy	44250	68/18862	0.00308535	0.0191314	0.00892221	PAK1/PARP1	2
BP	GO:0045685	regulation of glial cell differentiation	44250	68/18862	0.00308535	0.0191314	0.00892221	CDK1/HDAC1	2
BP	GO:1903201	regulation of oxidative stress-induced cell death	44250	68/18862	0.00308535	0.0191314	0.00892221	PARP1/LRRK2	2
BP	GO:0090596	sensory organ morphogenesis	44278	244/18862	0.00312734	0.01932	0.00901015	HDAC1/NTRK2/FGFR2	3
BP	GO:0046626	regulation of insulin receptor signaling pathway	44250	69/18862	0.0031751	0.0194708	0.00908048	PAK1/CDK4	2
BP	GO:0051966	regulation of synaptic transmission, glutamatergic	44250	69/18862	0.0031751	0.0194708	0.00908048	LRRK2/CDK5	2
BP	GO:0055021	regulation of cardiac muscle tissue growth	44250	70/18862	0.00326606	0.0199553	0.00930642	PAK1/FGFR2	2
BP	GO:0014743	regulation of muscle hypertrophy	44250	71/18862	0.00335825	0.0202955	0.00946508	PAK1/PARP1	2
BP	GO:0051881	regulation of mitochondrial membrane potential	44250	71/18862	0.00335825	0.0202955	0.00946508	PARP1/LRRK2	2
BP	GO:0070227	lymphocyte apoptotic process	44250	71/18862	0.00335825	0.0202955	0.00946508	JAK3/BTK	2
BP	GO:0036465	synaptic vesicle recycling	44250	72/18862	0.00345164	0.0207783	0.00969023	LRRK2/CDK5	2
BP	GO:0045927	positive regulation of growth	44278	253/18862	0.00346304	0.0207783	0.00969023	PAK1/FGFR2/ERBB2	3
BP	GO:0006305	DNA alkylation	44250	75/18862	0.00373907	0.0222742	0.0103879	EZH2/PARP1	2
BP	GO:0006306	DNA methylation	44250	75/18862	0.00373907	0.0222742	0.0103879	EZH2/PARP1	2
BP	GO:0051962	positive regulation of nervous system development	44278	263/18862	0.00386115	0.0229196	0.0106888	PAK1/HDAC1/NTRK2	3
BP	GO:0016575	histone deacetylation	44250	77/18862	0.00393671	0.0232029	0.010821	HDAC1/LRRK2	2
BP	GO:0060420	regulation of heart growth	44250	77/18862	0.00393671	0.0232029	0.010821	PAK1/FGFR2	2
BP	GO:0050772	positive regulation of axonogenesis	44250	78/18862	0.00403732	0.0237121	0.0110585	PAK1/NTRK2	2
BP	GO:0006302	double-strand break repair	44278	268/18862	0.00407028	0.0237386	0.0110708	CHEK1/CHEK2/PARP1	3
BP	GO:0021700	developmental maturation	44278	268/18862	0.00407028	0.0237386	0.0110708	AURKA/LRRK2/BTK	3
BP	GO:0001942	hair follicle development	44250	80/18862	0.00424211	0.0244839	0.0114184	HDAC1/FGFR2	2
BP	GO:0009205	purine ribonucleoside triphosphate metabolic process	44250	80/18862	0.00424211	0.0244839	0.0114184	PARP1/LRRK2	2
BP	GO:2000106	regulation of leukocyte apoptotic process	44250	80/18862	0.00424211	0.0244839	0.0114184	JAK3/BTK	2
BP	GO:0050672	negative regulation of lymphocyte proliferation	44250	81/18862	0.00434629	0.0249987	0.0116585	BTK/ERBB2	2
BP	GO:0002065	columnar/cuboidal epithelial cell differentiation	44250	82/18862	0.00445166	0.0253425	0.0118188	FGFR2/ROS1	2
BP	GO:0032945	negative regulation of mononuclear cell proliferation	44250	82/18862	0.00445166	0.0253425	0.0118188	BTK/ERBB2	2
BP	GO:0097061	dendritic spine organization	44250	82/18862	0.00445166	0.0253425	0.0118188	LRRK2/CDK5	2
BP	GO:0015980	energy derivation by oxidation of organic compounds	44278	278/18862	0.00450907	0.0253436	0.0118193	CDK1/IDH2/IDH1	3
BP	GO:0032868	response to insulin	44278	278/18862	0.00450907	0.0253436	0.0118193	PAK1/PARP1/CDK4	3
BP	GO:1902105	regulation of leukocyte differentiation	44278	279/18862	0.00455447	0.0253436	0.0118193	JAK3/BTK/ERBB2	3
BP	GO:0022404	molting cycle process	44250	83/18862	0.0045582	0.0253436	0.0118193	HDAC1/FGFR2	2
BP	GO:0022405	hair cycle process	44250	83/18862	0.0045582	0.0253436	0.0118193	HDAC1/FGFR2	2
BP	GO:0031145	anaphase-promoting complex-dependent catabolic process	44250	83/18862	0.0045582	0.0253436	0.0118193	AURKA/CDK1	2
BP	GO:0032092	positive regulation of protein binding	44250	83/18862	0.0045582	0.0253436	0.0118193	LRRK2/CDK5	2
BP	GO:0006260	DNA replication	44278	280/18862	0.00460015	0.0254918	0.0118885	CHEK1/CDK1/CHEK2	3
BP	GO:0002718	regulation of cytokine production involved in immune response	44250	84/18862	0.00466593	0.0255779	0.0119286	JAK3/BTK	2
BP	GO:0098773	skin epidermis development	44250	84/18862	0.00466593	0.0255779	0.0119286	HDAC1/FGFR2	2
BP	GO:1900407	regulation of cellular response to oxidative stress	44250	84/18862	0.00466593	0.0255779	0.0119286	PARP1/LRRK2	2
BP	GO:0007249	I-kappaB kinase/NF-kappaB signaling	44278	282/18862	0.00469234	0.0255779	0.0119286	HDAC1/BTK/PIM2	3
BP	GO:0046651	lymphocyte proliferation	44278	282/18862	0.00469234	0.0255779	0.0119286	JAK3/BTK/ERBB2	3
BP	GO:0046928	regulation of neurotransmitter secretion	44250	85/18862	0.00477483	0.0258585	0.0120595	LRRK2/CDK5	2
BP	GO:1900182	positive regulation of protein localization to nucleus	44250	85/18862	0.00477483	0.0258585	0.0120595	CDK1/PARP1	2
BP	GO:0032943	mononuclear cell proliferation	44278	285/18862	0.00483273	0.0260874	0.0121662	JAK3/BTK/ERBB2	3
BP	GO:0009060	aerobic respiration	44250	86/18862	0.0048849	0.0261154	0.0121793	IDH2/IDH1	2
BP	GO:0009144	purine nucleoside triphosphate metabolic process	44250	86/18862	0.0048849	0.0261154	0.0121793	PARP1/LRRK2	2
BP	GO:2000779	regulation of double-strand break repair	44250	86/18862	0.0048849	0.0261154	0.0121793	CHEK1/PARP1	2
BP	GO:0060828	regulation of canonical Wnt signaling pathway	44278	287/18862	0.00492774	0.0262603	0.0122468	HDAC1/LRRK2/FGFR2	3
BP	GO:0009199	ribonucleoside triphosphate metabolic process	44250	87/18862	0.00499615	0.0263721	0.012299	PARP1/LRRK2	2
BP	GO:0051899	membrane depolarization	44250	87/18862	0.00499615	0.0263721	0.012299	PARP1/LRRK2	2
BP	GO:0099175	regulation of postsynapse organization	44250	87/18862	0.00499615	0.0263721	0.012299	LRRK2/CDK5	2
BP	GO:0032436	positive regulation of proteasomal ubiquitin-dependent protein catabolic process	44250	88/18862	0.00510856	0.0267118	0.0124574	AURKA/LRRK2	2
BP	GO:0034644	cellular response to UV	44250	88/18862	0.00510856	0.0267118	0.0124574	CHEK1/PARP1	2
BP	GO:0070664	negative regulation of leukocyte proliferation	44250	88/18862	0.00510856	0.0267118	0.0124574	BTK/ERBB2	2
BP	GO:0036473	cell death in response to oxidative stress	44250	89/18862	0.00522214	0.0272204	0.0126946	PARP1/LRRK2	2
BP	GO:0014068	positive regulation of phosphatidylinositol 3-kinase signaling	44250	90/18862	0.00533687	0.0275601	0.012853	NTRK3/NTRK2	2
BP	GO:0035249	synaptic transmission, glutamatergic	44250	90/18862	0.00533687	0.0275601	0.012853	LRRK2/CDK5	2
BP	GO:0070301	cellular response to hydrogen peroxide	44250	90/18862	0.00533687	0.0275601	0.012853	EZH2/LRRK2	2
BP	GO:0034502	protein localization to chromosome	44250	91/18862	0.00545277	0.0278995	0.0130113	EZH2/CDK1	2
BP	GO:0106027	neuron projection organization	44250	91/18862	0.00545277	0.0278995	0.0130113	LRRK2/CDK5	2
BP	GO:1901992	positive regulation of mitotic cell cycle phase transition	44250	91/18862	0.00545277	0.0278995	0.0130113	CDK1/CDK4	2
BP	GO:0030516	regulation of axon extension	44250	92/18862	0.00556983	0.0282385	0.0131694	PAK1/CDK5	2
BP	GO:0055017	cardiac muscle tissue growth	44250	92/18862	0.00556983	0.0282385	0.0131694	PAK1/FGFR2	2
BP	GO:1901216	positive regulation of neuron death	44250	92/18862	0.00556983	0.0282385	0.0131694	PARP1/CDK5	2
BP	GO:0070372	regulation of ERK1 and ERK2 cascade	44278	301/18862	0.00562463	0.02843	0.0132587	FGFR2/ERBB2/ROS1	3
BP	GO:0002367	cytokine production involved in immune response	44250	93/18862	0.00568804	0.0284914	0.0132874	JAK3/BTK	2
BP	GO:0051153	regulation of striated muscle cell differentiation	44250	93/18862	0.00568804	0.0284914	0.0132874	EZH2/PAK1	2
BP	GO:1902882	regulation of response to oxidative stress	44250	93/18862	0.00568804	0.0284914	0.0132874	PARP1/LRRK2	2
BP	GO:0071496	cellular response to external stimulus	44278	303/18862	0.00572879	0.0286096	0.0133425	CHEK1/LRRK2/NUAK2	3
BP	GO:0007568	aging	44278	304/18862	0.0057813	0.0287857	0.0134246	CHEK1/CHEK2/LRRK2	3
BP	GO:0006476	protein deacetylation	44250	94/18862	0.0058074	0.0288296	0.0134451	HDAC1/LRRK2	2
BP	GO:2001243	negative regulation of intrinsic apoptotic signaling pathway	44250	95/18862	0.00592791	0.0293405	0.0136833	HDAC1/LRRK2	2
BP	GO:0032091	negative regulation of protein binding	44250	96/18862	0.00604956	0.0296784	0.0138409	AURKA/LRRK2	2
BP	GO:0043648	dicarboxylic acid metabolic process	44250	96/18862	0.00604956	0.0296784	0.0138409	IDH2/IDH1	2
BP	GO:0048661	positive regulation of smooth muscle cell proliferation	44250	96/18862	0.00604956	0.0296784	0.0138409	PAK1/FGFR2	2
BP	GO:0043010	camera-type eye development	44278	310/18862	0.00610251	0.0298504	0.0139211	HDAC1/NTRK2/CDK4	3
BP	GO:0043502	regulation of muscle adaptation	44250	97/18862	0.00617236	0.0301038	0.0140393	PAK1/PARP1	2
BP	GO:0051222	positive regulation of protein transport	44278	312/18862	0.00621192	0.0301206	0.0140472	PAK1/CDK5/ERBB2	3
BP	GO:0070661	leukocyte proliferation	44278	312/18862	0.00621192	0.0301206	0.0140472	JAK3/BTK/ERBB2	3
BP	GO:0060996	dendritic spine development	44250	98/18862	0.0062963	0.0304412	0.0141967	LRRK2/CDK5	2
BP	GO:0044728	DNA methylation or demethylation	44250	99/18862	0.00642137	0.030867	0.0143952	EZH2/PARP1	2
BP	GO:0051588	regulation of neurotransmitter transport	44250	99/18862	0.00642137	0.030867	0.0143952	LRRK2/CDK5	2
BP	GO:0060079	excitatory postsynaptic potential	44250	100/18862	0.00654758	0.0312933	0.0145941	LRRK2/CDK5	2
BP	GO:0060419	heart growth	44250	100/18862	0.00654758	0.0312933	0.0145941	PAK1/FGFR2	2
BP	GO:0009416	response to light stimulus	44278	319/18862	0.00660416	0.0313839	0.0146363	CHEK1/PARP1/CDK5	3
BP	GO:0043271	negative regulation of ion transport	44278	319/18862	0.00660416	0.0313839	0.0146363	LRRK2/IDH2/CDK5	3
BP	GO:0070371	ERK1 and ERK2 cascade	44278	320/18862	0.00666138	0.0314513	0.0146678	FGFR2/ERBB2/ROS1	3
BP	GO:0046425	regulation of receptor signaling pathway via JAK-STAT	44250	101/18862	0.00667492	0.0314513	0.0146678	JAK3/CDK5	2
BP	GO:1902106	negative regulation of leukocyte differentiation	44250	101/18862	0.00667492	0.0314513	0.0146678	JAK3/ERBB2	2
BP	GO:0046620	regulation of organ growth	44250	102/18862	0.0068034	0.0318766	0.0148661	PAK1/FGFR2	2
BP	GO:0071887	leukocyte apoptotic process	44250	102/18862	0.0068034	0.0318766	0.0148661	JAK3/BTK	2
BP	GO:0042113	B cell activation	44278	326/18862	0.00701096	0.0325082	0.0151606	EZH2/JAK3/BTK	3
BP	GO:0000018	regulation of DNA recombination	44250	104/18862	0.00706372	0.0325082	0.0151606	CHEK1/PARP1	2
BP	GO:0016079	synaptic vesicle exocytosis	44250	104/18862	0.00706372	0.0325082	0.0151606	LRRK2/CDK5	2
BP	GO:0061387	regulation of extent of cell growth	44250	104/18862	0.00706372	0.0325082	0.0151606	PAK1/CDK5	2
BP	GO:2000060	positive regulation of ubiquitin-dependent protein catabolic process	44250	104/18862	0.00706372	0.0325082	0.0151606	AURKA/LRRK2	2
BP	GO:0050863	regulation of T cell activation	44278	327/18862	0.00707028	0.0325082	0.0151606	PAK1/JAK3/ERBB2	3
BP	GO:0010506	regulation of autophagy	44278	328/18862	0.00712989	0.0325082	0.0151606	LRRK2/CDK5/PIM2	3
BP	GO:1904951	positive regulation of establishment of protein localization	44278	328/18862	0.00712989	0.0325082	0.0151606	PAK1/CDK5/ERBB2	3
BP	GO:0035601	protein deacylation	44250	105/18862	0.00719556	0.0325082	0.0151606	HDAC1/LRRK2	2
BP	GO:0042303	molting cycle	44250	105/18862	0.00719556	0.0325082	0.0151606	HDAC1/FGFR2	2
BP	GO:0042633	hair cycle	44250	105/18862	0.00719556	0.0325082	0.0151606	HDAC1/FGFR2	2
BP	GO:0099565	chemical synaptic transmission, postsynaptic	44250	105/18862	0.00719556	0.0325082	0.0151606	LRRK2/CDK5	2
BP	GO:1903707	negative regulation of hemopoiesis	44250	105/18862	0.00719556	0.0325082	0.0151606	JAK3/ERBB2	2
BP	GO:0071214	cellular response to abiotic stimulus	44278	330/18862	0.00725002	0.0325082	0.0151606	CHEK1/CHEK2/PARP1	3
BP	GO:0104004	cellular response to environmental stimulus	44278	330/18862	0.00725002	0.0325082	0.0151606	CHEK1/CHEK2/PARP1	3
BP	GO:1903037	regulation of leukocyte cell-cell adhesion	44278	330/18862	0.00725002	0.0325082	0.0151606	PAK1/JAK3/ERBB2	3
BP	GO:0060070	canonical Wnt signaling pathway	44278	333/18862	0.00743248	0.0331937	0.0154803	HDAC1/LRRK2/FGFR2	3
BP	GO:0021987	cerebral cortex development	44250	107/18862	0.0074626	0.0331937	0.0154803	NTRK2/CDK5	2
BP	GO:0048640	negative regulation of developmental growth	44250	107/18862	0.0074626	0.0331937	0.0154803	PAK1/CDK5	2
BP	GO:0007088	regulation of mitotic nuclear division	44250	109/18862	0.0077341	0.0340382	0.0158742	AURKA/CHEK1	2
BP	GO:0009141	nucleoside triphosphate metabolic process	44250	109/18862	0.0077341	0.0340382	0.0158742	PARP1/LRRK2	2
BP	GO:0098732	macromolecule deacylation	44250	109/18862	0.0077341	0.0340382	0.0158742	HDAC1/LRRK2	2
BP	GO:1901800	positive regulation of proteasomal protein catabolic process	44250	109/18862	0.0077341	0.0340382	0.0158742	AURKA/LRRK2	2
BP	GO:1904892	regulation of receptor signaling pathway via STAT	44250	110/18862	0.00787151	0.0345518	0.0161137	JAK3/CDK5	2
BP	GO:0021782	glial cell development	44250	112/18862	0.00814964	0.0355854	0.0165957	NTRK2/CDK5	2
BP	GO:1903828	negative regulation of cellular protein localization	44250	112/18862	0.00814964	0.0355854	0.0165957	LRRK2/CDK5	2
BP	GO:0010639	negative regulation of organelle organization	44278	346/18862	0.00825478	0.0359503	0.0167659	CHEK1/PARP1/LRRK2	3
BP	GO:2001233	regulation of apoptotic signaling pathway	44278	348/18862	0.00838588	0.0364262	0.0169878	PARP1/HDAC1/LRRK2	3
BP	GO:0048675	axon extension	44250	114/18862	0.00843218	0.0364375	0.0169931	PAK1/CDK5	2
BP	GO:0051225	spindle assembly	44250	114/18862	0.00843218	0.0364375	0.0169931	AURKA/CHEK2	2
BP	GO:0007569	cell aging	44250	115/18862	0.00857509	0.036906	0.0172116	CHEK1/CHEK2	2
BP	GO:0014706	striated muscle tissue development	44278	351/18862	0.00858485	0.036906	0.0172116	PAK1/FGFR2/CDK5	3
BP	GO:0010038	response to metal ion	44278	352/18862	0.00865179	0.037003	0.0172569	PARP1/LRRK2/CDK4	3
BP	GO:0032956	regulation of actin cytoskeleton organization	44278	352/18862	0.00865179	0.037003	0.0172569	PAK1/NTRK3/CDK5	3
BP	GO:0090150	establishment of protein localization to membrane	44278	354/18862	0.0087866	0.0374835	0.0174809	PAK1/CDK5/ERBB2	3
BP	GO:0051251	positive regulation of lymphocyte activation	44278	356/18862	0.00892265	0.0379668	0.0177063	PAK1/JAK3/BTK	3
BP	GO:0007052	mitotic spindle organization	44250	118/18862	0.00901036	0.0380488	0.0177446	AURKA/CHEK2	2
BP	GO:0042752	regulation of circadian rhythm	44250	118/18862	0.00901036	0.0380488	0.0177446	EZH2/CDK1	2
BP	GO:0045931	positive regulation of mitotic cell cycle	44250	118/18862	0.00901036	0.0380488	0.0177446	CDK1/CDK4	2
BP	GO:0001654	eye development	44278	359/18862	0.00912907	0.0384527	0.017933	HDAC1/NTRK2/CDK4	3
BP	GO:0050868	negative regulation of T cell activation	44250	119/18862	0.00915763	0.0384759	0.0179438	JAK3/ERBB2	2
BP	GO:0031349	positive regulation of defense response	44278	361/18862	0.00926824	0.0388428	0.0181149	PAK1/LRRK2/BTK	3
BP	GO:0010508	positive regulation of autophagy	44250	120/18862	0.00930597	0.0389032	0.018143	LRRK2/PIM2	2
BP	GO:0042692	muscle cell differentiation	44278	362/18862	0.00933829	0.0389407	0.0181605	EZH2/PAK1/FGFR2	3
BP	GO:0150063	visual system development	44278	363/18862	0.00940866	0.0391363	0.0182517	HDAC1/NTRK2/CDK4	3
BP	GO:0006304	DNA modification	44250	121/18862	0.0094554	0.0392328	0.0182968	EZH2/PARP1	2
BP	GO:0030111	regulation of Wnt signaling pathway	44278	365/18862	0.00955033	0.0395284	0.0184346	HDAC1/LRRK2/FGFR2	3
BP	GO:0007159	leukocyte cell-cell adhesion	44278	366/18862	0.00962164	0.039725	0.0185263	PAK1/JAK3/ERBB2	3
BP	GO:0007498	mesoderm development	44250	123/18862	0.00975747	0.0400873	0.0186953	FGFR2/BTK	2
BP	GO:0042476	odontogenesis	44250	123/18862	0.00975747	0.0400873	0.0186953	HDAC1/FGFR2	2
BP	GO:0048880	sensory system development	44278	369/18862	0.00983745	0.0403166	0.0188022	HDAC1/NTRK2/CDK4	3
BP	GO:0032535	regulation of cellular component size	44278	370/18862	0.00991002	0.0404158	0.0188485	PAK1/CDK5/CDK4	3
BP	GO:0042552	myelination	44250	124/18862	0.00991012	0.0404158	0.0188485	NTRK2/ERBB2	2
BP	GO:0060537	muscle tissue development	44278	371/18862	0.0099829	0.0406134	0.0189406	PAK1/FGFR2/CDK5	3
BP	GO:0007272	ensheathment of neurons	44250	126/18862	0.0102186	0.0413705	0.0192937	NTRK2/ERBB2	2
BP	GO:0008366	axon ensheathment	44250	126/18862	0.0102186	0.0413705	0.0192937	NTRK2/ERBB2	2
BP	GO:0014066	regulation of phosphatidylinositol 3-kinase signaling	44250	127/18862	0.0103745	0.0417985	0.0194933	NTRK3/NTRK2	2
BP	GO:1903052	positive regulation of proteolysis involved in cellular protein catabolic process	44250	127/18862	0.0103745	0.0417985	0.0194933	AURKA/LRRK2	2
BP	GO:0006282	regulation of DNA repair	44250	130/18862	0.0108483	0.0433934	0.0202371	CHEK1/PARP1	2
BP	GO:0007612	learning	44250	130/18862	0.0108483	0.0433934	0.0202371	NTRK2/CDK5	2
BP	GO:1900180	regulation of protein localization to nucleus	44250	130/18862	0.0108483	0.0433934	0.0202371	CDK1/PARP1	2
BP	GO:0042176	regulation of protein catabolic process	44278	383/18862	0.0108822	0.0434247	0.0202517	AURKA/CHEK2/LRRK2	3
BP	GO:0031331	positive regulation of cellular catabolic process	44278	384/18862	0.0109592	0.0436276	0.0203463	AURKA/LRRK2/PIM2	3
BP	GO:0010977	negative regulation of neuron projection development	44250	132/18862	0.0111695	0.0442536	0.0206383	LRRK2/CDK5	2
BP	GO:0032434	regulation of proteasomal ubiquitin-dependent protein catabolic process	44250	132/18862	0.0111695	0.0442536	0.0206383	AURKA/LRRK2	2
BP	GO:0045727	positive regulation of translation	44250	133/18862	0.0113317	0.0445417	0.0207726	CDK4/ERBB2	2
BP	GO:0050729	positive regulation of inflammatory response	44250	133/18862	0.0113317	0.0445417	0.0207726	LRRK2/BTK	2
BP	GO:0050768	negative regulation of neurogenesis	44250	133/18862	0.0113317	0.0445417	0.0207726	IDH2/CDK5	2
BP	GO:0032970	regulation of actin filament-based process	44278	389/18862	0.0113491	0.0445417	0.0207726	PAK1/NTRK3/CDK5	3
BP	GO:0035107	appendage morphogenesis	44250	134/18862	0.0114949	0.0447979	0.0208921	HDAC1/FGFR2	2
BP	GO:0035108	limb morphogenesis	44250	134/18862	0.0114949	0.0447979	0.0208921	HDAC1/FGFR2	2
BP	GO:0071482	cellular response to light stimulus	44250	134/18862	0.0114949	0.0447979	0.0208921	CHEK1/PARP1	2
BP	GO:0042542	response to hydrogen peroxide	44250	135/18862	0.0116592	0.0448669	0.0209243	EZH2/LRRK2	2
BP	GO:0051783	regulation of nuclear division	44250	135/18862	0.0116592	0.0448669	0.0209243	AURKA/CHEK1	2
BP	GO:0060078	regulation of postsynaptic membrane potential	44250	136/18862	0.0118245	0.0448669	0.0209243	LRRK2/CDK5	2
BP	GO:1903305	regulation of regulated secretory pathway	44250	136/18862	0.0118245	0.0448669	0.0209243	LRRK2/CDK5	2
BP	GO:0002524	hypersensitivity	44219	10/18862	0.01213	0.0448669	0.0209243	BTK	1
BP	GO:0014041	regulation of neuron maturation	44219	10/18862	0.01213	0.0448669	0.0209243	LRRK2	1
BP	GO:0021859	pyramidal neuron differentiation	44219	10/18862	0.01213	0.0448669	0.0209243	FGFR2	1
BP	GO:0033083	regulation of immature T cell proliferation	44219	10/18862	0.01213	0.0448669	0.0209243	ERBB2	1
BP	GO:0034350	regulation of glial cell apoptotic process	44219	10/18862	0.01213	0.0448669	0.0209243	CDK5	1
BP	GO:0045625	regulation of T-helper 1 cell differentiation	44219	10/18862	0.01213	0.0448669	0.0209243	JAK3	1
BP	GO:0045793	positive regulation of cell size	44219	10/18862	0.01213	0.0448669	0.0209243	CDK4	1
BP	GO:0060525	prostate glandular acinus development	44219	10/18862	0.01213	0.0448669	0.0209243	FGFR2	1
BP	GO:0060736	prostate gland growth	44219	10/18862	0.01213	0.0448669	0.0209243	FGFR2	1
BP	GO:0060742	epithelial cell differentiation involved in prostate gland development	44219	10/18862	0.01213	0.0448669	0.0209243	FGFR2	1
BP	GO:0071104	response to interleukin-9	44219	10/18862	0.01213	0.0448669	0.0209243	JAK3	1
BP	GO:0099550	trans-synaptic signaling, modulating synaptic transmission	44219	10/18862	0.01213	0.0448669	0.0209243	NTRK2	1
BP	GO:1901725	regulation of histone deacetylase activity	44219	10/18862	0.01213	0.0448669	0.0209243	LRRK2	1
BP	GO:1903980	positive regulation of microglial cell activation	44219	10/18862	0.01213	0.0448669	0.0209243	LRRK2	1
BP	GO:1990416	cellular response to brain-derived neurotrophic factor stimulus	44219	10/18862	0.01213	0.0448669	0.0209243	NTRK2	1
BP	GO:0000724	double-strand break repair via homologous recombination	44250	138/18862	0.0121582	0.0448669	0.0209243	CHEK1/PARP1	2
BP	GO:0001889	liver development	44250	138/18862	0.0121582	0.0448669	0.0209243	EZH2/AURKA	2
BP	GO:0051961	negative regulation of nervous system development	44250	138/18862	0.0121582	0.0448669	0.0209243	IDH2/CDK5	2
BP	GO:0061351	neural precursor cell proliferation	44250	138/18862	0.0121582	0.0448669	0.0209243	LRRK2/FGFR2	2
BP	GO:1903038	negative regulation of leukocyte cell-cell adhesion	44250	138/18862	0.0121582	0.0448669	0.0209243	JAK3/ERBB2	2
BP	GO:0048813	dendrite morphogenesis	44250	139/18862	0.0123266	0.0453879	0.0211673	LRRK2/CDK5	2
BP	GO:0002683	negative regulation of immune system process	44278	403/18862	0.0124834	0.0456599	0.0212941	JAK3/BTK/ERBB2	3
BP	GO:0000725	recombinational repair	44250	140/18862	0.012496	0.0456599	0.0212941	CHEK1/PARP1	2
BP	GO:0061008	hepaticobiliary system development	44250	140/18862	0.012496	0.0456599	0.0212941	EZH2/AURKA	2
BP	GO:0050804	modulation of chemical synaptic transmission	44278	405/18862	0.0126506	0.0456599	0.0212941	LRRK2/NTRK2/CDK5	3
BP	GO:0031056	regulation of histone modification	44250	141/18862	0.0126665	0.0456599	0.0212941	CHEK1/LRRK2	2
BP	GO:0099177	regulation of trans-synaptic signaling	44278	406/18862	0.0127347	0.0456599	0.0212941	LRRK2/NTRK2/CDK5	3
BP	GO:0010212	response to ionizing radiation	44250	142/18862	0.012838	0.0456599	0.0212941	CHEK2/PARP1	2
BP	GO:0097549	chromatin organization involved in negative regulation of transcription	44250	142/18862	0.012838	0.0456599	0.0212941	EZH2/HDAC1	2
BP	GO:0008286	insulin receptor signaling pathway	44250	143/18862	0.0130105	0.0456599	0.0212941	PAK1/CDK4	2
BP	GO:0048754	branching morphogenesis of an epithelial tube	44250	143/18862	0.0130105	0.0456599	0.0212941	PAK1/FGFR2	2
BP	GO:1902850	microtubule cytoskeleton organization involved in mitosis	44250	143/18862	0.0130105	0.0456599	0.0212941	AURKA/CHEK2	2
BP	GO:0050806	positive regulation of synaptic transmission	44250	144/18862	0.013184	0.0456599	0.0212941	NTRK2/CDK5	2
BP	GO:0048732	gland development	44278	413/18862	0.0133324	0.0456599	0.0212941	EZH2/AURKA/FGFR2	3
BP	GO:0001821	histamine secretion	44219	11/18862	0.0133352	0.0456599	0.0212941	BTK	1
BP	GO:0006348	chromatin silencing at telomere	44219	11/18862	0.0133352	0.0456599	0.0212941	EZH2	1
BP	GO:0021819	layer formation in cerebral cortex	44219	11/18862	0.0133352	0.0456599	0.0212941	CDK5	1
BP	GO:0033079	immature T cell proliferation	44219	11/18862	0.0133352	0.0456599	0.0212941	ERBB2	1
BP	GO:0035404	histone-serine phosphorylation	44219	11/18862	0.0133352	0.0456599	0.0212941	AURKA	1
BP	GO:0048148	behavioral response to cocaine	44219	11/18862	0.0133352	0.0456599	0.0212941	CDK5	1
BP	GO:0060159	regulation of dopamine receptor signaling pathway	44219	11/18862	0.0133352	0.0456599	0.0212941	LRRK2	1
BP	GO:0060174	limb bud formation	44219	11/18862	0.0133352	0.0456599	0.0212941	FGFR2	1
BP	GO:0060788	ectodermal placode formation	44219	11/18862	0.0133352	0.0456599	0.0212941	HDAC1	1
BP	GO:0061029	eyelid development in camera-type eye	44219	11/18862	0.0133352	0.0456599	0.0212941	HDAC1	1
BP	GO:0070213	protein auto-ADP-ribosylation	44219	11/18862	0.0133352	0.0456599	0.0212941	PARP1	1
BP	GO:0070243	regulation of thymocyte apoptotic process	44219	11/18862	0.0133352	0.0456599	0.0212941	JAK3	1
BP	GO:0070933	histone H4 deacetylation	44219	11/18862	0.0133352	0.0456599	0.0212941	HDAC1	1
BP	GO:0071696	ectodermal placode development	44219	11/18862	0.0133352	0.0456599	0.0212941	HDAC1	1
BP	GO:0071697	ectodermal placode morphogenesis	44219	11/18862	0.0133352	0.0456599	0.0212941	HDAC1	1
BP	GO:0090394	negative regulation of excitatory postsynaptic potential	44219	11/18862	0.0133352	0.0456599	0.0212941	LRRK2	1
BP	GO:0098883	synapse pruning	44219	11/18862	0.0133352	0.0456599	0.0212941	CDK5	1
BP	GO:1904181	positive regulation of membrane depolarization	44219	11/18862	0.0133352	0.0456599	0.0212941	PARP1	1
BP	GO:1904464	regulation of matrix metallopeptidase secretion	44219	11/18862	0.0133352	0.0456599	0.0212941	IDH2	1
BP	GO:1990773	matrix metallopeptidase secretion	44219	11/18862	0.0133352	0.0456599	0.0212941	IDH2	1
BP	GO:2000615	regulation of histone H3-K9 acetylation	44219	11/18862	0.0133352	0.0456599	0.0212941	CHEK1	1
BP	GO:0001764	neuron migration	44250	145/18862	0.0133585	0.0456599	0.0212941	NTRK2/CDK5	2
BP	GO:0002700	regulation of production of molecular mediator of immune response	44250	146/18862	0.0135341	0.0459774	0.0214422	JAK3/BTK	2
BP	GO:0009411	response to UV	44250	146/18862	0.0135341	0.0459774	0.0214422	CHEK1/PARP1	2
BP	GO:0045580	regulation of T cell differentiation	44250	146/18862	0.0135341	0.0459774	0.0214422	JAK3/ERBB2	2
BP	GO:0090263	positive regulation of canonical Wnt signaling pathway	44250	147/18862	0.0137107	0.0464825	0.0216778	LRRK2/FGFR2	2
BP	GO:0030099	myeloid cell differentiation	44278	419/18862	0.0138575	0.0468851	0.0218655	PARP1/JAK3/HDAC1	3
BP	GO:0007030	Golgi organization	44250	150/18862	0.0142464	0.0469075	0.0218759	CDK1/LRRK2	2
BP	GO:1903364	positive regulation of cellular protein catabolic process	44250	150/18862	0.0142464	0.0469075	0.0218759	AURKA/LRRK2	2
BP	GO:0043161	proteasome-mediated ubiquitin-dependent protein catabolic process	44278	425/18862	0.0143944	0.0469075	0.0218759	AURKA/CDK1/LRRK2	3
BP	GO:0045785	positive regulation of cell adhesion	44278	425/18862	0.0143944	0.0469075	0.0218759	PAK1/JAK3/ERBB2	3
BP	GO:0000012	single strand break repair	44219	12/18862	0.0145391	0.0469075	0.0218759	PARP1	1
BP	GO:0000212	meiotic spindle organization	44219	12/18862	0.0145391	0.0469075	0.0218759	AURKA	1
BP	GO:0002730	regulation of dendritic cell cytokine production	44219	12/18862	0.0145391	0.0469075	0.0218759	JAK3	1
BP	GO:0002863	positive regulation of inflammatory response to antigenic stimulus	44219	12/18862	0.0145391	0.0469075	0.0218759	BTK	1
BP	GO:0007077	mitotic nuclear envelope disassembly	44219	12/18862	0.0145391	0.0469075	0.0218759	CDK1	1
BP	GO:0035641	locomotory exploration behavior	44219	12/18862	0.0145391	0.0469075	0.0218759	LRRK2	1
BP	GO:0038110	interleukin-2-mediated signaling pathway	44219	12/18862	0.0145391	0.0469075	0.0218759	JAK3	1
BP	GO:0045605	negative regulation of epidermal cell differentiation	44219	12/18862	0.0145391	0.0469075	0.0218759	EZH2	1
BP	GO:0045683	negative regulation of epidermis development	44219	12/18862	0.0145391	0.0469075	0.0218759	EZH2	1
BP	GO:0048096	chromatin-mediated maintenance of transcription	44219	12/18862	0.0145391	0.0469075	0.0218759	CHEK1	1
BP	GO:0048934	peripheral nervous system neuron differentiation	44219	12/18862	0.0145391	0.0469075	0.0218759	NTRK2	1
BP	GO:0048935	peripheral nervous system neuron development	44219	12/18862	0.0145391	0.0469075	0.0218759	NTRK2	1
BP	GO:0051386	regulation of neurotrophin TRK receptor signaling pathway	44219	12/18862	0.0145391	0.0469075	0.0218759	NTRK3	1
BP	GO:0060221	retinal rod cell differentiation	44219	12/18862	0.0145391	0.0469075	0.0218759	NTRK2	1
BP	GO:0060442	branching involved in prostate gland morphogenesis	44219	12/18862	0.0145391	0.0469075	0.0218759	FGFR2	1
BP	GO:0060601	lateral sprouting from an epithelium	44219	12/18862	0.0145391	0.0469075	0.0218759	FGFR2	1
BP	GO:0060670	branching involved in labyrinthine layer morphogenesis	44219	12/18862	0.0145391	0.0469075	0.0218759	FGFR2	1
BP	GO:0061052	negative regulation of cell growth involved in cardiac muscle cell development	44219	12/18862	0.0145391	0.0469075	0.0218759	PAK1	1
BP	GO:0150065	regulation of deacetylase activity	44219	12/18862	0.0145391	0.0469075	0.0218759	LRRK2	1
BP	GO:1901387	positive regulation of voltage-gated calcium channel activity	44219	12/18862	0.0145391	0.0469075	0.0218759	CDK5	1
BP	GO:0001837	epithelial to mesenchymal transition	44250	153/18862	0.0147912	0.0476289	0.0222124	EZH2/FGFR2	2
BP	GO:0051656	establishment of organelle localization	44278	431/18862	0.0149431	0.0480252	0.0223972	LRRK2/CDK5/BTK	3
BP	GO:0002822	regulation of adaptive immune response based on somatic recombination of immune receptors built from immunoglobulin superfamily domains	44250	155/18862	0.0151594	0.0484404	0.0225909	JAK3/BTK	2
BP	GO:0007269	neurotransmitter secretion	44250	155/18862	0.0151594	0.0484404	0.0225909	LRRK2/CDK5	2
BP	GO:0099643	signal release from synapse	44250	155/18862	0.0151594	0.0484404	0.0225909	LRRK2/CDK5	2
BP	GO:0022407	regulation of cell-cell adhesion	44278	437/18862	0.0155037	0.0487139	0.0227184	PAK1/JAK3/ERBB2	3
BP	GO:0009267	cellular response to starvation	44250	157/18862	0.0155315	0.0487139	0.0227184	LRRK2/NUAK2	2
BP	GO:0051051	negative regulation of transport	44278	438/18862	0.0155982	0.0487139	0.0227184	LRRK2/IDH2/CDK5	3
BP	GO:1902652	secondary alcohol metabolic process	44250	158/18862	0.0157191	0.0487139	0.0227184	IDH2/IDH1	2
BP	GO:0002371	dendritic cell cytokine production	44219	13/18862	0.0157415	0.0487139	0.0227184	JAK3	1
BP	GO:0007183	SMAD protein complex assembly	44219	13/18862	0.0157415	0.0487139	0.0227184	PARP1	1
BP	GO:0032042	mitochondrial DNA metabolic process	44219	13/18862	0.0157415	0.0487139	0.0227184	PARP1	1
BP	GO:0034982	mitochondrial protein processing	44219	13/18862	0.0157415	0.0487139	0.0227184	LRRK2	1
BP	GO:0035723	interleukin-15-mediated signaling pathway	44219	13/18862	0.0157415	0.0487139	0.0227184	JAK3	1
BP	GO:0043970	histone H3-K9 acetylation	44219	13/18862	0.0157415	0.0487139	0.0227184	CHEK1	1
BP	GO:0045472	response to ether	44219	13/18862	0.0157415	0.0487139	0.0227184	CDK4	1
BP	GO:0055057	neuroblast division	44219	13/18862	0.0157415	0.0487139	0.0227184	FGFR2	1
BP	GO:0071236	cellular response to antibiotic	44219	13/18862	0.0157415	0.0487139	0.0227184	EZH2	1
BP	GO:0071287	cellular response to manganese ion	44219	13/18862	0.0157415	0.0487139	0.0227184	LRRK2	1
BP	GO:0071350	cellular response to interleukin-15	44219	13/18862	0.0157415	0.0487139	0.0227184	JAK3	1
BP	GO:0071352	cellular response to interleukin-2	44219	13/18862	0.0157415	0.0487139	0.0227184	JAK3	1
BP	GO:0071599	otic vesicle development	44219	13/18862	0.0157415	0.0487139	0.0227184	FGFR2	1
BP	GO:0051100	negative regulation of binding	44250	159/18862	0.0159076	0.0491369	0.0229156	AURKA/LRRK2	2
BP	GO:0016241	regulation of macroautophagy	44250	160/18862	0.0160971	0.0495388	0.0231031	LRRK2/CDK5	2
BP	GO:0048660	regulation of smooth muscle cell proliferation	44250	160/18862	0.0160971	0.0495388	0.0231031	PAK1/FGFR2	2
BP	GO:0030307	positive regulation of cell growth	44250	161/18862	0.0162876	0.0498491	0.0232478	PAK1/ERBB2	2
BP	GO:0099173	postsynapse organization	44250	161/18862	0.0162876	0.0498491	0.0232478	LRRK2/CDK5	2
BP	GO:2000058	regulation of ubiquitin-dependent protein catabolic process	44250	161/18862	0.0162876	0.0498491	0.0232478	AURKA/LRRK2	2
CC	GO:0000781	chromosome, telomeric region	44339	161/19520	1.07032e-06	0.000154126	0.000104778	EZH2/CHEK1/CDK1/CHEK2/PARP1	5
CC	GO:0098687	chromosomal region	44370	345/19520	2.2854e-06	0.000164549	0.000111864	EZH2/BIRC5/CHEK1/CDK1/CHEK2/PARP1	6
CC	GO:0005876	spindle microtubule	44278	71/19520	7.75093e-05	0.00313288	0.00212981	BIRC5/AURKA/CDK1	3
CC	GO:0045120	pronucleus	44250	12/19520	8.70245e-05	0.00313288	0.00212981	EZH2/AURKA	2
CC	GO:1902554	serine/threonine protein kinase complex	44278	89/19520	0.000151892	0.00437449	0.00297388	CDK1/CDK5/CDK4	3
CC	GO:1902911	protein kinase complex	44278	104/19520	0.000240774	0.00577858	0.00392842	CDK1/CDK5/CDK4	3
CC	GO:0000307	cyclin-dependent protein kinase holoenzyme complex	44250	43/19520	0.00116449	0.0233068	0.0158445	CDK1/CDK4	2
CC	GO:0005874	microtubule	44309	423/19520	0.00138848	0.0233068	0.0158445	BIRC5/AURKA/CDK1/CDK5	4
CC	GO:0030496	midbody	44278	193/19520	0.00145667	0.0233068	0.0158445	BIRC5/AURKA/CDK1	3
CC	GO:0043195	terminal bouton	44250	52/19520	0.00169901	0.0244657	0.0166324	LRRK2/NTRK2	2
CC	GO:0043025	neuronal cell body	44309	474/19520	0.00210687	0.0275809	0.0187502	AURKA/HDAC1/LRRK2/CDK5	4
CC	GO:0000228	nuclear chromosome	44278	250/19520	0.00304144	0.034842	0.0236865	BIRC5/CHEK1/HDAC1	3
CC	GO:0061695	transferase complex, transferring phosphorus-containing groups	44278	253/19520	0.00314546	0.034842	0.0236865	CDK1/CDK5/CDK4	3
CC	GO:0150034	distal axon	44278	287/19520	0.00447988	0.0460788	0.0313255	LRRK2/NTRK2/CDK5	3
MF	GO:0004674	protein serine/threonine kinase activity	44492	430/18337	3.94783e-11	6.15862e-09	4.03094e-09	AURKA/CHEK1/CDK1/PAK1/CHEK2/LRRK2/CDK5/CDK4/PIM2/NUAK2	10
MF	GO:0004713	protein tyrosine kinase activity	44400	135/18337	2.2271e-10	1.65693e-08	1.0845e-08	JAK3/NTRK3/NTRK2/FGFR2/BTK/ERBB2/ROS1	7
MF	GO:0106311	protein threonine kinase activity	44431	248/18337	4.11506e-10	1.65693e-08	1.0845e-08	AURKA/CHEK1/PAK1/CHEK2/LRRK2/CDK5/PIM2/NUAK2	8
MF	GO:0106310	protein serine kinase activity	44431	249/18337	4.24854e-10	1.65693e-08	1.0845e-08	AURKA/CHEK1/PAK1/CHEK2/LRRK2/CDK5/PIM2/NUAK2	8
MF	GO:0004714	transmembrane receptor protein tyrosine kinase activity	44339	61/18337	1.10734e-08	3.45491e-07	2.26131e-07	NTRK3/NTRK2/FGFR2/ERBB2/ROS1	5
MF	GO:0019199	transmembrane receptor protein kinase activity	44339	80/18337	4.40553e-08	1.14544e-06	7.49713e-07	NTRK3/NTRK2/FGFR2/ERBB2/ROS1	5
MF	GO:0035173	histone kinase activity	44278	16/18337	9.55044e-07	2.12838e-05	1.39307e-05	AURKA/CHEK1/CDK1	3
MF	GO:0004693	cyclin-dependent protein serine/threonine kinase activity	44278	29/18337	6.16572e-06	0.000106872	6.99503e-05	CDK1/CDK5/CDK4	3
MF	GO:0097472	cyclin-dependent protein kinase activity	44278	29/18337	6.16572e-06	0.000106872	6.99503e-05	CDK1/CDK5/CDK4	3
MF	GO:0019838	growth factor binding	44309	137/18337	2.36468e-05	0.00036889	0.000241446	NTRK3/NTRK2/FGFR2/ERBB2	4
MF	GO:0051287	NAD binding	44278	53/18337	3.87602e-05	0.00054969	0.000359784	PARP1/IDH2/IDH1	3
MF	GO:0002039	p53 binding	44278	66/18337	7.49127e-05	0.000973866	0.000637415	HDAC1/NTRK3/CDK5	3
MF	GO:0008353	RNA polymerase II CTD heptapeptide repeat kinase activity	44250	12/18337	9.85701e-05	0.00118284	0.000774194	CDK1/CDK4	2
MF	GO:0000287	magnesium ion binding	44309	216/18337	0.000139076	0.00154971	0.00101432	LRRK2/IDH2/IDH1/NUAK2	4
MF	GO:0000979	RNA polymerase II core promoter sequence-specific DNA binding	44250	18/18337	0.000227459	0.00236558	0.00154832	EZH2/HDAC1	2
MF	GO:0030332	cyclin binding	44250	30/18337	0.000640804	0.00624784	0.00408934	CDK1/CDK4	2
MF	GO:0019903	protein phosphatase binding	44278	148/18337	0.000810472	0.00743728	0.00486785	JAK3/ERBB2/ROS1	3
MF	GO:0001046	core promoter sequence-specific DNA binding	44250	40/18337	0.0011403	0.0098826	0.00646837	EZH2/HDAC1	2
MF	GO:0004712	protein serine/threonine/tyrosine kinase activity	44250	44/18337	0.00137877	0.0113204	0.00740945	AURKA/LRRK2	2
MF	GO:0004715	non-membrane spanning protein tyrosine kinase activity	44250	46/18337	0.00150619	0.0117483	0.00768948	JAK3/BTK	2
MF	GO:0031267	small GTPase binding	44278	190/18337	0.00166449	0.0123435	0.00807907	BIRC5/PAK1/LRRK2	3
MF	GO:0019902	phosphatase binding	44278	193/18337	0.00174075	0.0123435	0.00807907	JAK3/ERBB2/ROS1	3
MF	GO:1990841	promoter-specific chromatin binding	44250	58/18337	0.00238364	0.0161673	0.0105818	EZH2/HDAC1	2
MF	GO:0051020	GTPase binding	44278	222/18337	0.00259257	0.0168517	0.0110298	BIRC5/PAK1/LRRK2	3
MF	GO:0031490	chromatin DNA binding	44250	103/18337	0.00732002	0.045677	0.0298965	EZH2/HDAC1	2
MF	GO:0047485	protein N-terminus binding	44250	106/18337	0.00773715	0.0464229	0.0303847	PARP1/HDAC1	2

## Sheet: Sheet1
ID	Description	GeneRatio	BgRatio	pvalue	p.adjust	qvalue	geneID	Count
hsa05230	Central carbon metabolism in cancer	44337	70/8113	7.56309e-07	7.56309e-05	5.09513e-05	4916/3418/2263/3417/2064	5
hsa04110	Cell cycle	44337	126/8113	1.39108e-05	0.000695538	0.000468573	1111/983/11200/3065/1019	5
hsa04115	p53 signaling pathway	44307	73/8113	3.216e-05	0.001072	0.00072219	1111/983/11200/1019	4
hsa05203	Viral carcinogenesis	44337	204/8113	0.000140226	0.00350564	0.0023617	1111/983/3718/3065/1019	5
hsa04218	Cellular senescence	44307	156/8113	0.000609909	0.0121982	0.00821773	1111/983/11200/1019	4
hsa05223	Non-small cell lung cancer	44276	72/8113	0.000794799	0.0132466	0.00892405	3718/1019/2064	3
hsa01210	2-Oxocarboxylic acid metabolism	44248	19/8113	0.00106269	0.0151813	0.0102274	3418/3417	2
hsa05169	Epstein-Barr virus infection	44307	202/8113	0.00160075	0.0194863	0.0131276	3718/3065/1019/695	4
hsa04151	PI3K-Akt signaling pathway	44337	354/8113	0.00175377	0.0194863	0.0131276	3718/4915/2263/1019/2064	5
hsa05166	Human T-cell leukemia virus 1 infection	44307	222/8113	0.00226381	0.0226381	0.0152509	1111/11200/3718/1019	4
hsa00020	Citrate cycle (TCA cycle)	44248	30/8113	0.00265736	0.0241578	0.0162748	3418/3417	2
hsa04020	Calcium signaling pathway	44307	240/8113	0.00300579	0.0250482	0.0168746	4916/4915/2263/2064	4
hsa05340	Primary immunodeficiency	44248	38/8113	0.00424136	0.0326258	0.0219795	3718/695	2
hsa05219	Bladder cancer	44248	41/8113	0.00492419	0.0351728	0.0236954	1019/2064	2
hsa04010	MAPK signaling pathway	44307	294/8113	0.00620684	0.0413789	0.0278763	5058/4915/2263/2064	4
